# Supplementary material for: DiSignAtlas: an atlas of human and mouse disease signatures based on bulk and single-cell transcriptomics
Source: Nucleic Acids Res. 2023 Nov 1;52(D1):D1236–45. doi: 10.1093/nar/gkad961 (PMC10767933; doi:10.1093/nar/gkad961)
Supplement: gkad961_supplemental_files [file gkad961_supplemental_files.zip]

Archive with 2 entries (2 files):
- supplemental_file.pdf
- supplemental_tablesnew.xlsx
