# Supplementary material for: DiSignAtlas: an atlas of human and mouse disease signatures based on bulk and single-cell transcriptomics
Source: Nucleic Acids Res. 2023 Nov 1;52(D1):D1236–45. doi: 10.1093/nar/gkad961 (PMC10767933; doi:10.1093/nar/gkad961)
Supplement: gkad961_supplemental_files [file gkad961_supplemental_files.zip › supplemental_tablesnew.xlsx]

## Sheet: Supplementary Table S1
Supplementary Table S1. 118 DiSignAtlas datasets found by searching 'influenza'
Dataset ID	Disease Name	Tissue/Cell Type	Data Source	Data Type	Organism	# DEGs
DSA00232	Influenza	Blood	GEO	Microarray	Homo sapiens	924
DSA00281	Influenza	Blood	GEO	Microarray	Homo sapiens	1000
DSA01761	Influenza	CD4+ T cells	GEO	Microarray	Homo sapiens	1000
DSA01932	Influenza	Blood	GEO	Microarray	Homo sapiens	1000
DSA01999	Influenza	Peripheral blood mononuclear cells (PBMCs)	GEO	Microarray	Homo sapiens	1000
DSA02041	Influenza And Pneumonia	Blood	GEO	Microarray	Homo sapiens	1000
DSA02042	Bacterial pneumonia;influenza A pneumonia	Blood	GEO	Microarray	Homo sapiens	1000
DSA03501	H1N1 Influenza	UPN727	GEO	Microarray	Homo sapiens	46
DSA05889	Influenza	Whole blood	GEO	Microarray	Homo sapiens	39
DSA05890	Influenza	Whole blood	GEO	Microarray	Homo sapiens	439
DSA05891	Influenza	Whole blood	GEO	Microarray	Homo sapiens	27
DSA05892	Influenza	Whole blood	GEO	Microarray	Homo sapiens	1000
DSA06677	Influenza	Aveolar basal epithelial cells	GEO	Microarray	Homo sapiens	358
DSA06723	Influenza	Aveolar basal epithelial cells	GEO	Microarray	Homo sapiens	1000
DSA06724	Influenza	Aveolar basal epithelial cells	GEO	Microarray	Homo sapiens	1
DSA06725	Influenza	Aveolar basal epithelial cells	GEO	Microarray	Homo sapiens	0
DSA06794	Influenza	Aveolar basal epithelial cells	GEO	Microarray	Homo sapiens	0
DSA06799	Influenza	Aveolar basal epithelial cells	GEO	Microarray	Homo sapiens	24
DSA06925	Influenza	Aveolar basal epithelial cells	GEO	Microarray	Homo sapiens	101
DSA07031	Influenza	Aveolar basal epithelial cells	GEO	Microarray	Homo sapiens	1000
DSA07032	Influenza	Aveolar basal epithelial cells	GEO	Microarray	Homo sapiens	0
DSA07052	Influenza	Aveolar basal epithelial cells	GEO	Microarray	Homo sapiens	0
DSA07100	Influenza	Aveolar basal epithelial cells	GEO	Microarray	Homo sapiens	7
DSA08115	Influenza	Dendritic cells	GEO	Microarray	Homo sapiens	159
DSA08116	Influenza	Dendritic cells	GEO	Microarray	Homo sapiens	927
DSA08117	Influenza	Dendritic cells	GEO	Microarray	Homo sapiens	1000
DSA08118	Influenza	Dendritic cells	GEO	Microarray	Homo sapiens	1000
DSA08119	Influenza	Dendritic cells	GEO	Microarray	Homo sapiens	1000
DSA08120	Influenza	Dendritic cells	GEO	Microarray	Homo sapiens	1000
DSA08121	Influenza	Dendritic cells	GEO	Microarray	Homo sapiens	1000
DSA08122	Influenza	Dendritic cells	GEO	Microarray	Homo sapiens	1000
DSA08123	Influenza	Dendritic cells	GEO	Microarray	Homo sapiens	1000
DSA08124	Influenza	Dendritic cells	GEO	Microarray	Homo sapiens	1000
DSA08125	Influenza	Dendritic cells	GEO	Microarray	Homo sapiens	1000
DSA08126	Influenza	Dendritic cells	GEO	Microarray	Homo sapiens	1000
DSA08127	Influenza	Dendritic cells	GEO	Microarray	Homo sapiens	1000
DSA08128	Influenza	Dendritic cells	GEO	Microarray	Homo sapiens	1000
DSA08129	Influenza	Dendritic cells	GEO	Microarray	Homo sapiens	1000
DSA08130	Influenza	Dendritic cells	GEO	Microarray	Homo sapiens	229
DSA08131	Influenza	Dendritic cells	GEO	Microarray	Homo sapiens	767
DSA08132	Influenza	Dendritic cells	GEO	Microarray	Homo sapiens	1000
DSA08133	Influenza	Dendritic cells	GEO	Microarray	Homo sapiens	1000
DSA08134	Influenza	Dendritic cells	GEO	Microarray	Homo sapiens	1000
DSA08135	Influenza	Dendritic cells	GEO	Microarray	Homo sapiens	1000
DSA08136	Influenza	Dendritic cells	GEO	Microarray	Homo sapiens	1000
DSA08137	Influenza	Dendritic cells	GEO	Microarray	Homo sapiens	1000
DSA08138	Influenza	Dendritic cells	GEO	Microarray	Homo sapiens	282
DSA08139	Influenza	Dendritic cells	GEO	Microarray	Homo sapiens	972
DSA08140	Influenza	Dendritic cells	GEO	Microarray	Homo sapiens	1000
DSA08141	Influenza	Dendritic cells	GEO	Microarray	Homo sapiens	1000
DSA08142	Influenza	Dendritic cells	GEO	Microarray	Homo sapiens	1000
DSA08143	Influenza	Dendritic cells	GEO	Microarray	Homo sapiens	1000
DSA08144	Influenza	Dendritic cells	GEO	Microarray	Homo sapiens	1000
DSA08145	Influenza	Dendritic cells	GEO	Microarray	Homo sapiens	1000
DSA08146	Influenza	Dendritic cells	GEO	Microarray	Homo sapiens	1000
DSA08147	Influenza	Dendritic cells	GEO	Microarray	Homo sapiens	1000
DSA08148	Influenza	Dendritic cells	GEO	Microarray	Homo sapiens	1000
DSA08149	Influenza	Dendritic cells	GEO	Microarray	Homo sapiens	1000
DSA08150	Influenza	Dendritic cells	GEO	Microarray	Homo sapiens	1000
DSA08151	Influenza	Dendritic cells	GEO	Microarray	Homo sapiens	1000
DSA08152	Influenza	Dendritic cells	GEO	Microarray	Homo sapiens	1000
DSA08153	Influenza	Dendritic cells	GEO	Microarray	Homo sapiens	1000
DSA08154	Influenza	Dendritic cells	GEO	Microarray	Homo sapiens	624
DSA08155	Influenza	Dendritic cells	GEO	Microarray	Homo sapiens	884
DSA08156	Influenza	Dendritic cells	GEO	Microarray	Homo sapiens	1000
DSA08157	Influenza	Dendritic cells	GEO	Microarray	Homo sapiens	1000
DSA08158	Influenza	Dendritic cells	GEO	Microarray	Homo sapiens	1000
DSA08159	Influenza	Dendritic cells	GEO	Microarray	Homo sapiens	1000
DSA08160	Influenza	Dendritic cells	GEO	Microarray	Homo sapiens	1000
DSA08161	Influenza	Dendritic cells	GEO	Microarray	Homo sapiens	43
DSA08162	Influenza	Dendritic cells	GEO	Microarray	Homo sapiens	154
DSA08163	Influenza	Dendritic cells	GEO	Microarray	Homo sapiens	493
DSA08164	Influenza	Dendritic cells	GEO	Microarray	Homo sapiens	453
DSA08165	Influenza	Dendritic cells	GEO	Microarray	Homo sapiens	1000
DSA08166	Influenza	Dendritic cells	GEO	Microarray	Homo sapiens	1000
DSA08167	Influenza	Dendritic cells	GEO	Microarray	Homo sapiens	1000
DSA08168	Influenza	Dendritic cells	GEO	Microarray	Homo sapiens	1000
DSA08169	Influenza	Dendritic cells	GEO	Microarray	Homo sapiens	127
DSA08170	Influenza	Dendritic cells	GEO	Microarray	Homo sapiens	782
DSA08171	Influenza	Dendritic cells	GEO	Microarray	Homo sapiens	1000
DSA08172	Influenza	Dendritic cells	GEO	Microarray	Homo sapiens	1000
DSA08173	Influenza	Dendritic cells	GEO	Microarray	Homo sapiens	1000
DSA08174	Influenza	Dendritic cells	GEO	Microarray	Homo sapiens	1000
DSA08175	Influenza	Dendritic cells	GEO	Microarray	Homo sapiens	1000
DSA08176	Influenza	Dendritic cells	GEO	Microarray	Homo sapiens	1000
DSA08177	Influenza	Dendritic cell	GEO	Microarray	Homo sapiens	227
DSA08178	Influenza	Dendritic cells	GEO	Microarray	Homo sapiens	1000
DSA08179	Influenza	Dendritic cells	GEO	Microarray	Homo sapiens	1000
DSA08180	Influenza	Dendritic cells	GEO	Microarray	Homo sapiens	1000
DSA08181	Influenza	Dendritic cells	GEO	Microarray	Homo sapiens	1000
DSA08182	Influenza	Dendritic cells	GEO	Microarray	Homo sapiens	1000
DSA08183	Influenza	Dendritic cells	GEO	Microarray	Homo sapiens	1000
DSA08184	Influenza	Dendritic cells	GEO	Microarray	Homo sapiens	1000
DSA08185	Influenza	Dendritic cells	GEO	Microarray	Homo sapiens	328
DSA08186	Influenza	Dendritic cells	GEO	Microarray	Homo sapiens	913
DSA08187	Influenza	Dendritic cells	GEO	Microarray	Homo sapiens	1000
DSA08188	Influenza	Dendritic cells	GEO	Microarray	Homo sapiens	1000
DSA08189	Influenza	Dendritic cells	GEO	Microarray	Homo sapiens	1000
DSA08190	Influenza	Dendritic cells	GEO	Microarray	Homo sapiens	1000
DSA08191	Influenza	Dendritic cells	GEO	Microarray	Homo sapiens	1000
DSA08192	Influenza	Dendritic cells	GEO	Microarray	Homo sapiens	1000
DSA08510	Influenza	Primary normal human bronchial epithelial (NHBE) cells	GEO	RNA-Seq	Homo sapiens	1000
DSA08518	Influenza	Primary normal human bronchial epithelial (NHBE) cells	GEO	RNA-Seq	Homo sapiens	1000
DSA08636	Influenza	Liver	GEO	RNA-Seq	Homo sapiens	1000
DSA08662	Influenza	Primary human plasmacytoid dendritic	GEO	Microarray	Homo sapiens	733
DSA09807	Influenza A (H1N1)	Lung	GEO	RNA-Seq	Homo sapiens	1000
DSA09829	Influenza	Brain	GEO	snRNA-Seq	Homo sapiens	1000
DSA09831	Influenza	Brain	GEO	snRNA-Seq	Homo sapiens	1000
DSA09907	Influenza	Whole blood	GEO	RNA-Seq	Homo sapiens	858
DSA09976	Influenza	Peripheral blood mononuclear cells (PBMCs)	GEO	RNA-Seq	Homo sapiens	1000
DSA09977	Influenza	Peripheral blood mononuclear cells (PBMCs)	GEO	RNA-Seq	Homo sapiens	2
DSA09978	Influenza	Peripheral blood mononuclear cells (PBMCs)	GEO	RNA-Seq	Homo sapiens	1000
DSA09979	Influenza	Peripheral blood mononuclear cells (PBMCs)	GEO	RNA-Seq	Homo sapiens	1000
DSA09980	Influenza	Peripheral blood mononuclear cells (PBMCs)	GEO	RNA-Seq	Homo sapiens	1000
DSA09981	Influenza	Peripheral blood mononuclear cells (PBMCs)	GEO	RNA-Seq	Homo sapiens	1000
DSA09982	Influenza	Peripheral blood mononuclear cells (PBMCs)	GEO	RNA-Seq	Homo sapiens	1000
DSA09983	Influenza	Peripheral blood mononuclear cells (PBMCs)	GEO	RNA-Seq	Homo sapiens	1000
DSA09984	Influenza	Peripheral blood mononuclear cells (PBMCs)	GEO	RNA-Seq	Homo sapiens	1000

## Sheet: Supplementary Table S2
Supplementary Table S2. Genes that were dysregulated in at least 2 influenza-related datasets
Symbol	Frequency	Dataset list
IFI27	9	DSA00281 DSA01761 DSA01932 DSA01999 DSA02041 DSA02042 DSA05892 DSA06723 DSA07031
IFITM1	9	DSA00281 DSA01761 DSA01932 DSA01999 DSA02041 DSA02042 DSA05892 DSA06723 DSA07031
LMNB1	9	DSA00281 DSA01761 DSA01932 DSA01999 DSA02041 DSA02042 DSA05892 DSA06723 DSA07031
IFI44L	8	DSA00281 DSA01761 DSA01999 DSA02041 DSA02042 DSA05892 DSA06723 DSA07031
ISG15	8	DSA00281 DSA01761 DSA01999 DSA02041 DSA02042 DSA05892 DSA06723 DSA07031
OASL	8	DSA00281 DSA01761 DSA01999 DSA02041 DSA02042 DSA05892 DSA06723 DSA07031
IFI6	8	DSA00281 DSA01761 DSA01999 DSA02041 DSA02042 DSA05892 DSA06723 DSA07031
IFIT1	8	DSA00281 DSA01761 DSA01999 DSA02041 DSA02042 DSA05892 DSA06723 DSA07031
IFIT3	8	DSA00281 DSA01761 DSA01999 DSA02041 DSA02042 DSA05892 DSA06723 DSA07031
RSAD2	8	DSA00281 DSA01761 DSA01999 DSA02041 DSA02042 DSA05892 DSA06723 DSA07031
MX1	8	DSA00281 DSA01761 DSA01999 DSA02041 DSA02042 DSA05892 DSA06723 DSA07031
HERC5	8	DSA00281 DSA01761 DSA01999 DSA02041 DSA02042 DSA05892 DSA06723 DSA07031
CYSTM1	8	DSA00281 DSA01761 DSA01932 DSA01999 DSA02041 DSA02042 DSA05892 DSA06723
IFI35	8	DSA00281 DSA01761 DSA01999 DSA02041 DSA02042 DSA05892 DSA06723 DSA08117
IFITM3	8	DSA00281 DSA01761 DSA01932 DSA01999 DSA02041 DSA02042 DSA05892 DSA06723
PFKFB3	8	DSA00281 DSA01761 DSA01932 DSA02042 DSA05892 DSA06723 DSA07031 DSA08117
CYP1B1	8	DSA00281 DSA01761 DSA01932 DSA02041 DSA02042 DSA05892 DSA06723 DSA08117
PARP12	8	DSA00281 DSA01761 DSA01999 DSA02041 DSA02042 DSA05892 DSA06723 DSA08117
HP	7	DSA00281 DSA01761 DSA01932 DSA01999 DSA02041 DSA02042 DSA05892
EPSTI1	7	DSA00281 DSA01761 DSA01999 DSA02041 DSA02042 DSA05892 DSA06723
ANXA3	7	DSA00281 DSA01761 DSA01932 DSA01999 DSA02041 DSA02042 DSA05892
OAS1	7	DSA00281 DSA01761 DSA01999 DSA02041 DSA02042 DSA05892 DSA06723
OAS3	7	DSA00281 DSA01761 DSA01999 DSA02041 DSA02042 DSA05892 DSA06723
EIF2AK2	7	DSA00281 DSA01761 DSA01999 DSA02041 DSA02042 DSA05892 DSA06723
S100A12	7	DSA00281 DSA01761 DSA01932 DSA01999 DSA02041 DSA02042 DSA05892
XAF1	7	DSA00281 DSA01761 DSA01999 DSA02041 DSA02042 DSA05892 DSA06723
IRF7	7	DSA00281 DSA01761 DSA01999 DSA02041 DSA02042 DSA05892 DSA06723
GPR84	7	DSA00281 DSA01761 DSA01932 DSA01999 DSA02041 DSA02042 DSA05892
SERPING1	7	DSA00281 DSA01761 DSA01999 DSA02041 DSA02042 DSA05892 DSA06723
CEACAM1	7	DSA00281 DSA01932 DSA01999 DSA02041 DSA02042 DSA05892 DSA06723
OAS2	7	DSA00281 DSA01761 DSA01999 DSA02042 DSA05892 DSA06723 DSA07031
DHRS9	7	DSA00281 DSA01761 DSA01932 DSA02041 DSA02042 DSA05892 DSA08117
SCO2	7	DSA00281 DSA01761 DSA01999 DSA02041 DSA02042 DSA05892 DSA08117
ANKRD22	7	DSA00281 DSA01761 DSA01932 DSA02041 DSA02042 DSA05892 DSA08117
HK3	7	DSA00281 DSA01761 DSA01932 DSA02041 DSA02042 DSA05892 DSA08117
SAMD9L	7	DSA00281 DSA01761 DSA01999 DSA02041 DSA02042 DSA05892 DSA06723
PARP9	7	DSA00281 DSA01761 DSA01999 DSA02041 DSA05892 DSA06723 DSA07031
RNF213	7	DSA00281 DSA01761 DSA02041 DSA02042 DSA05892 DSA06723 DSA07031
LY96	7	DSA00281 DSA01761 DSA01999 DSA02041 DSA02042 DSA05892 DSA06723
TNFSF10	7	DSA00281 DSA01761 DSA02041 DSA02042 DSA05892 DSA06723 DSA07031
NLRC4	7	DSA00281 DSA01761 DSA01932 DSA02041 DSA02042 DSA05892 DSA08117
TRIB1	7	DSA00281 DSA01761 DSA01932 DSA01999 DSA02042 DSA05892 DSA08117
EIF3L	7	DSA00281 DSA01761 DSA01932 DSA01999 DSA02041 DSA02042 DSA05892
FCGBP	7	DSA00281 DSA01761 DSA01999 DSA02041 DSA02042 DSA06723 DSA07031
KLRB1	7	DSA00281 DSA01761 DSA01932 DSA01999 DSA02041 DSA02042 DSA05892
NELL2	7	DSA00281 DSA01761 DSA01932 DSA01999 DSA02041 DSA02042 DSA05892
IFI44	6	DSA00281 DSA01761 DSA01999 DSA02041 DSA02042 DSA05892
MPO	6	DSA00281 DSA01761 DSA01932 DSA01999 DSA02041 DSA02042
MCEMP1	6	DSA00281 DSA01761 DSA01932 DSA02041 DSA02042 DSA05892
RETN	6	DSA00281 DSA01761 DSA01932 DSA01999 DSA02041 DSA02042
LTF	6	DSA00281 DSA01761 DSA01932 DSA01999 DSA02041 DSA02042
ARG1	6	DSA00281 DSA01932 DSA01999 DSA02041 DSA02042 DSA05892
RNASE2	6	DSA00281 DSA01761 DSA01932 DSA01999 DSA02041 DSA02042
LY6E	6	DSA00281 DSA01761 DSA01999 DSA02041 DSA02042 DSA05892
TK1	6	DSA00281 DSA01761 DSA01932 DSA01999 DSA02041 DSA02042
TYMS	6	DSA00281 DSA01761 DSA01932 DSA01999 DSA02041 DSA02042
SPATS2L	6	DSA00281 DSA01761 DSA01999 DSA02041 DSA05892 DSA06723
CAMP	6	DSA00281 DSA01761 DSA01999 DSA02041 DSA02042 DSA05892
PLSCR1	6	DSA00281 DSA01761 DSA01932 DSA01999 DSA05892 DSA06723
VNN1	6	DSA00281 DSA01761 DSA01932 DSA02041 DSA02042 DSA05892
MS4A4A	6	DSA00281 DSA01761 DSA01932 DSA01999 DSA02042 DSA05892
CLEC4D	6	DSA00281 DSA01761 DSA01932 DSA02041 DSA02042 DSA05892
IFIT2	6	DSA00281 DSA01761 DSA01999 DSA05892 DSA06723 DSA07031
MT2A	6	DSA00281 DSA01761 DSA01999 DSA02042 DSA05892 DSA06723
LHFPL2	6	DSA00281 DSA01761 DSA01932 DSA02041 DSA05892 DSA08117
CMPK2	6	DSA00281 DSA01761 DSA01999 DSA05892 DSA06723 DSA07031
UPP1	6	DSA00281 DSA01932 DSA01999 DSA02041 DSA02042 DSA05892
TDRD9	6	DSA00281 DSA01761 DSA01932 DSA02041 DSA02042 DSA05892
LILRA5	6	DSA00281 DSA01761 DSA01932 DSA02041 DSA02042 DSA05892
ADM	6	DSA00281 DSA01761 DSA01999 DSA02041 DSA02042 DSA05892
IFIH1	6	DSA00281 DSA01761 DSA01999 DSA05892 DSA06723 DSA08117
FBXO6	6	DSA00281 DSA01761 DSA02041 DSA02042 DSA05892 DSA06723
SLPI	6	DSA00281 DSA01761 DSA01932 DSA01999 DSA02041 DSA02042
IL1RN	6	DSA00281 DSA01761 DSA01999 DSA02042 DSA05892 DSA07031
CDC45	6	DSA00281 DSA01761 DSA01932 DSA01999 DSA02041 DSA02042
HMGB2	6	DSA00281 DSA01932 DSA01999 DSA02041 DSA02042 DSA07031
LAMP3	6	DSA00281 DSA01761 DSA01999 DSA05892 DSA06723 DSA07031
S100P	6	DSA00281 DSA01761 DSA01932 DSA01999 DSA02041 DSA02042
B4GALT5	6	DSA00281 DSA01761 DSA01932 DSA01999 DSA02041 DSA05892
TCN2	6	DSA00281 DSA01761 DSA01999 DSA02041 DSA02042 DSA05892
ABCA1	6	DSA00281 DSA01761 DSA02041 DSA02042 DSA05892 DSA07031
PLBD1	6	DSA00281 DSA01761 DSA01999 DSA02041 DSA02042 DSA05892
NT5C3A	6	DSA00281 DSA01761 DSA01999 DSA02041 DSA05892 DSA06723
FCER1G	6	DSA00281 DSA01761 DSA01932 DSA02041 DSA02042 DSA05892
NUSAP1	6	DSA00281 DSA01761 DSA01932 DSA01999 DSA02041 DSA02042
RAB20	6	DSA00281 DSA01761 DSA01999 DSA02042 DSA05892 DSA07031
CSTA	6	DSA00281 DSA01761 DSA01932 DSA02041 DSA02042 DSA05892
CHMP5	6	DSA00281 DSA01761 DSA01932 DSA01999 DSA02041 DSA05892
NFIL3	6	DSA00281 DSA01761 DSA01932 DSA01999 DSA05892 DSA08117
CASP1	6	DSA00281 DSA01761 DSA02041 DSA02042 DSA05892 DSA06723
RRAGD	6	DSA00281 DSA01932 DSA02041 DSA02042 DSA05892 DSA08117
TMT1B	6	DSA00281 DSA01761 DSA01932 DSA01999 DSA02041 DSA02042
CD63	6	DSA00281 DSA01761 DSA01932 DSA02041 DSA02042 DSA05892
CTSA	6	DSA00281 DSA01761 DSA01932 DSA01999 DSA02041 DSA02042
DRAM1	6	DSA00281 DSA01761 DSA01932 DSA02041 DSA02042 DSA05892
DTL	6	DSA00281 DSA01761 DSA01932 DSA01999 DSA06723 DSA07031
BST1	6	DSA00281 DSA01761 DSA01932 DSA01999 DSA02042 DSA05892
TBC1D8	6	DSA00281 DSA01761 DSA02042 DSA05892 DSA07031 DSA08117
HERC6	6	DSA00281 DSA01761 DSA01999 DSA02041 DSA02042 DSA05892
SAMD9	6	DSA00281 DSA01761 DSA02041 DSA02042 DSA05892 DSA06723
MTF1	6	DSA00281 DSA01932 DSA02041 DSA02042 DSA05892 DSA08117
TRIM25	6	DSA00281 DSA01761 DSA02041 DSA02042 DSA05892 DSA06723
EIF4B	6	DSA00281 DSA01932 DSA01999 DSA02041 DSA02042 DSA05892
LBH	6	DSA00281 DSA01932 DSA01999 DSA02041 DSA02042 DSA05892
DUSP6	6	DSA00281 DSA01761 DSA02041 DSA02042 DSA06723 DSA08117
CAMK1D	6	DSA00281 DSA01932 DSA01999 DSA02041 DSA02042 DSA05892
PLEKHA1	6	DSA00281 DSA01761 DSA01932 DSA02041 DSA02042 DSA05892
HDC	6	DSA00281 DSA01932 DSA01999 DSA02041 DSA02042 DSA07031
SGK1	6	DSA00281 DSA01761 DSA01999 DSA02041 DSA02042 DSA08117
GPR183	6	DSA00281 DSA01932 DSA02041 DSA02042 DSA05892 DSA08117
CCR3	6	DSA00281 DSA01932 DSA01999 DSA02041 DSA02042 DSA05892
RASGRP1	6	DSA00281 DSA01932 DSA02041 DSA02042 DSA05892 DSA07031
EEIG1	6	DSA00281 DSA01761 DSA01932 DSA02041 DSA02042 DSA05892
FCER1A	6	DSA00281 DSA01761 DSA01932 DSA02041 DSA02042 DSA05892
CTSL	6	DSA01761 DSA01932 DSA01999 DSA02041 DSA05892 DSA08117
MTHFD2	6	DSA01761 DSA01932 DSA02041 DSA02042 DSA05892 DSA06723
H1-2	6	DSA01761 DSA01932 DSA01999 DSA02041 DSA02042 DSA05892
H2BC21	6	DSA01932 DSA01999 DSA02041 DSA02042 DSA05892 DSA08117
LCN2	5	DSA00281 DSA01932 DSA01999 DSA02041 DSA02042
OLFM4	5	DSA00281 DSA01932 DSA01999 DSA02041 DSA02042
BATF2	5	DSA00281 DSA01761 DSA02042 DSA05892 DSA06723
DEFA4	5	DSA00281 DSA01932 DSA01999 DSA02041 DSA02042
C1QB	5	DSA00281 DSA01761 DSA01999 DSA02041 DSA02042
TNFAIP6	5	DSA00281 DSA01761 DSA02041 DSA02042 DSA05892
CEACAM8	5	DSA00281 DSA01932 DSA01999 DSA02041 DSA02042
USP18	5	DSA00281 DSA01761 DSA01999 DSA05892 DSA06723
AIM2	5	DSA00281 DSA01761 DSA02041 DSA02042 DSA05892
TCN1	5	DSA00281 DSA01932 DSA02041 DSA02042 DSA05892
CCNB2	5	DSA00281 DSA01761 DSA01932 DSA02041 DSA02042
MMP9	5	DSA00281 DSA01932 DSA02041 DSA02042 DSA05892
AZU1	5	DSA00281 DSA01761 DSA01999 DSA02041 DSA02042
CD38	5	DSA00281 DSA01761 DSA01932 DSA02041 DSA06723
S100A8	5	DSA00281 DSA01761 DSA01932 DSA02041 DSA02042
RTP4	5	DSA00281 DSA01761 DSA02042 DSA05892 DSA06723
BPI	5	DSA00281 DSA01932 DSA02041 DSA02042 DSA05892
FCGR1A	5	DSA00281 DSA01999 DSA02041 DSA02042 DSA05892
CD177	5	DSA00281 DSA01932 DSA01999 DSA02042 DSA05892
SOCS3	5	DSA00281 DSA01761 DSA01932 DSA01999 DSA02042
UBE2C	5	DSA00281 DSA01761 DSA01932 DSA02041 DSA02042
CKAP4	5	DSA00281 DSA01932 DSA02041 DSA02042 DSA05892
GYG1	5	DSA00281 DSA01932 DSA02041 DSA02042 DSA05892
CMTM5	5	DSA00281 DSA01932 DSA01999 DSA02041 DSA02042
CDT1	5	DSA00281 DSA01761 DSA01932 DSA01999 DSA07031
IRAK3	5	DSA00281 DSA01761 DSA01932 DSA02041 DSA02042
TIMM10	5	DSA00281 DSA02041 DSA02042 DSA05892 DSA08117
CLEC1B	5	DSA00281 DSA01932 DSA01999 DSA02041 DSA02042
CEACAM6	5	DSA00281 DSA01932 DSA01999 DSA02041 DSA02042
TNFSF13B	5	DSA00281 DSA01761 DSA02042 DSA05892 DSA06723
ITGA2B	5	DSA00281 DSA01932 DSA01999 DSA02041 DSA02042
HJURP	5	DSA00281 DSA01761 DSA01932 DSA01999 DSA07031
OTOF	5	DSA00281 DSA01761 DSA01999 DSA02042 DSA05892
CA4	5	DSA00281 DSA01932 DSA02041 DSA02042 DSA05892
GBP1	5	DSA00281 DSA01761 DSA05892 DSA06723 DSA07031
ZCCHC2	5	DSA00281 DSA01761 DSA01999 DSA05892 DSA06723
RGL4	5	DSA00281 DSA01932 DSA02041 DSA02042 DSA05892
LAP3	5	DSA00281 DSA01761 DSA01999 DSA05892 DSA06723
GINS2	5	DSA00281 DSA01761 DSA01932 DSA02041 DSA02042
DYSF	5	DSA00281 DSA01761 DSA01999 DSA02042 DSA05892
CCR1	5	DSA00281 DSA01761 DSA01999 DSA05892 DSA08117
C3AR1	5	DSA00281 DSA01761 DSA02041 DSA02042 DSA05892
UGCG	5	DSA00281 DSA01932 DSA02041 DSA02042 DSA08117
DDX60	5	DSA00281 DSA01761 DSA01999 DSA05892 DSA06723
TLR5	5	DSA00281 DSA01932 DSA02041 DSA02042 DSA05892
SLC22A4	5	DSA00281 DSA01761 DSA01932 DSA02041 DSA05892
LRG1	5	DSA00281 DSA01761 DSA02042 DSA05892 DSA08117
PARP14	5	DSA00281 DSA01761 DSA05892 DSA06723 DSA08117
LIN7A	5	DSA00281 DSA01761 DSA01932 DSA02041 DSA02042
DTX3L	5	DSA00281 DSA01761 DSA05892 DSA06723 DSA08117
MMP8	5	DSA00281 DSA01932 DSA01999 DSA02041 DSA02042
EXOSC4	5	DSA00281 DSA01932 DSA02041 DSA02042 DSA08117
STOM	5	DSA00281 DSA01932 DSA02041 DSA02042 DSA05892
CTSD	5	DSA00281 DSA01761 DSA01932 DSA05892 DSA08117
STAT1	5	DSA00281 DSA01761 DSA01999 DSA05892 DSA06723
FRMD3	5	DSA00281 DSA01761 DSA01999 DSA02041 DSA05892
SAT1	5	DSA00281 DSA01761 DSA01932 DSA01999 DSA05892
HES4	5	DSA00281 DSA01761 DSA01999 DSA05892 DSA06723
CENPW	5	DSA00281 DSA01761 DSA01932 DSA01999 DSA02041
PSTPIP2	5	DSA00281 DSA01932 DSA02041 DSA02042 DSA05892
KLHDC8B	5	DSA00281 DSA02041 DSA02042 DSA05892 DSA06723
UBE2L6	5	DSA00281 DSA01761 DSA01999 DSA05892 DSA06723
CEACAM3	5	DSA00281 DSA01761 DSA02041 DSA02042 DSA05892
CDCA5	5	DSA00281 DSA01932 DSA01999 DSA02041 DSA02042
CDC20	5	DSA00281 DSA01761 DSA01932 DSA02041 DSA02042
MXD1	5	DSA00281 DSA01761 DSA01999 DSA05892 DSA08117
CNIH4	5	DSA00281 DSA01932 DSA02041 DSA02042 DSA08117
PRC1	5	DSA00281 DSA01932 DSA01999 DSA02041 DSA02042
OPLAH	5	DSA00281 DSA01999 DSA02041 DSA02042 DSA05892
B3GNT8	5	DSA00281 DSA01761 DSA02041 DSA02042 DSA05892
HMMR	5	DSA00281 DSA01761 DSA01932 DSA02041 DSA06723
PGD	5	DSA00281 DSA01932 DSA02041 DSA02042 DSA05892
NMI	5	DSA00281 DSA01761 DSA01999 DSA05892 DSA06723
FAR2	5	DSA00281 DSA01761 DSA02042 DSA06723 DSA08117
CAPG	5	DSA00281 DSA01761 DSA02041 DSA02042 DSA08117
NEXN	5	DSA00281 DSA01761 DSA01999 DSA05892 DSA06723
SLC7A5	5	DSA00281 DSA01761 DSA01932 DSA02041 DSA06723
ABCA13	5	DSA00281 DSA01932 DSA01999 DSA02041 DSA02042
BST2	5	DSA00281 DSA01761 DSA05892 DSA06723 DSA07031
DDIT3	5	DSA00281 DSA02041 DSA02042 DSA05892 DSA06723
GADD45B	5	DSA00281 DSA01999 DSA02042 DSA05892 DSA08117
PLEKHF1	5	DSA00281 DSA01932 DSA02041 DSA02042 DSA08117
ETS1	5	DSA00281 DSA01932 DSA02041 DSA02042 DSA08117
AHNAK	5	DSA00281 DSA01932 DSA02041 DSA02042 DSA06723
CCL5	5	DSA00281 DSA01932 DSA02042 DSA06723 DSA07031
THEMIS	5	DSA00281 DSA01932 DSA02041 DSA02042 DSA05892
FCRL3	5	DSA00281 DSA01932 DSA01999 DSA02041 DSA02042
IL7R	5	DSA00281 DSA01932 DSA02041 DSA02042 DSA08117
S1PR5	5	DSA00281 DSA01932 DSA01999 DSA02041 DSA02042
TRAF1	5	DSA00281 DSA01761 DSA01932 DSA07031 DSA08117
FBL	5	DSA00281 DSA01999 DSA02041 DSA02042 DSA05892
BCL11B	5	DSA00281 DSA01932 DSA02041 DSA02042 DSA05892
ESYT1	5	DSA00281 DSA01932 DSA02041 DSA02042 DSA06723
EEF2	5	DSA00281 DSA01761 DSA01932 DSA02041 DSA02042
RPL15	5	DSA00281 DSA01932 DSA02041 DSA02042 DSA05892
EOMES	5	DSA00281 DSA01932 DSA01999 DSA02041 DSA02042
MATK	5	DSA00281 DSA01932 DSA01999 DSA02041 DSA02042
CSF1R	5	DSA00281 DSA01761 DSA01932 DSA02041 DSA02042
RPL22	5	DSA00281 DSA01761 DSA02041 DSA02042 DSA05892
DYRK2	5	DSA00281 DSA01932 DSA02041 DSA02042 DSA07031
CX3CR1	5	DSA00281 DSA01761 DSA01932 DSA02041 DSA02042
FGFBP2	5	DSA00281 DSA01932 DSA01999 DSA02041 DSA02042
GZMK	5	DSA00281 DSA01932 DSA02041 DSA02042 DSA05892
SH2D1B	5	DSA00281 DSA01932 DSA01999 DSA02041 DSA02042
PID1	5	DSA00281 DSA01932 DSA02041 DSA02042 DSA05892
RNASE3	5	DSA01761 DSA01932 DSA01999 DSA02041 DSA02042
FCGR1BP	5	DSA01761 DSA01999 DSA02041 DSA02042 DSA05892
FCGR1BP	5	DSA01761 DSA01999 DSA02041 DSA02042 DSA05892
RIN2	5	DSA01761 DSA01999 DSA05892 DSA07031 DSA08117
MAFB	5	DSA01761 DSA01999 DSA05892 DSA06723 DSA08117
H1-0	5	DSA01761 DSA01999 DSA02041 DSA02042 DSA05892
RGL1	5	DSA01761 DSA01999 DSA02042 DSA05892 DSA08117
BLVRA	5	DSA01761 DSA01999 DSA02041 DSA05892 DSA08117
IER3	5	DSA01761 DSA02041 DSA02042 DSA06723 DSA08117
LGALS1	5	DSA01761 DSA01932 DSA01999 DSA02041 DSA02042
SIGLEC9	5	DSA01761 DSA02042 DSA05892 DSA06723 DSA08117
MTARC1	5	DSA01761 DSA02041 DSA02042 DSA05892 DSA07031
GNA15	5	DSA01761 DSA01999 DSA02041 DSA02042 DSA05892
TNS3	5	DSA01761 DSA05892 DSA06723 DSA07031 DSA08117
FZD2	5	DSA01761 DSA05892 DSA06723 DSA07031 DSA08117
H4C8	5	DSA01932 DSA01999 DSA02041 DSA02042 DSA05892
H2BC5	5	DSA01932 DSA01999 DSA02041 DSA02042 DSA05892
NOP10	5	DSA01932 DSA02041 DSA02042 DSA06723 DSA08117
H2AC20	5	DSA01932 DSA02041 DSA02042 DSA05892 DSA08117
FCMR	5	DSA01932 DSA01999 DSA02041 DSA02042 DSA05892
ELANE	4	DSA00281 DSA01999 DSA02041 DSA02042
SIGLEC1	4	DSA00281 DSA01761 DSA01999 DSA05892
CTSG	4	DSA00281 DSA01999 DSA02041 DSA02042
DEFA3	4	DSA00281 DSA01761 DSA02041 DSA02042
IL18R1	4	DSA00281 DSA02041 DSA02042 DSA05892
TXNDC5	4	DSA00281 DSA01761 DSA02041 DSA02042
ANKRD9	4	DSA00281 DSA01999 DSA02041 DSA02042
SLC26A8	4	DSA00281 DSA01932 DSA02042 DSA05892
ETV7	4	DSA00281 DSA01761 DSA01999 DSA05892
GADD45A	4	DSA00281 DSA01932 DSA01999 DSA02041
CLU	4	DSA00281 DSA01761 DSA01932 DSA01999
MYL9	4	DSA00281 DSA02041 DSA02042 DSA08117
ZBP1	4	DSA00281 DSA01761 DSA01999 DSA05892
SAMSN1	4	DSA00281 DSA01932 DSA02041 DSA02042
DDAH2	4	DSA00281 DSA01932 DSA02042 DSA05892
SIPA1L2	4	DSA00281 DSA01761 DSA02042 DSA05892
SIGLEC5	4	DSA00281 DSA01761 DSA01932 DSA05892
BAMBI	4	DSA00281 DSA01932 DSA01999 DSA08117
FOLR3	4	DSA00281 DSA02041 DSA02042 DSA05892
PRTN3	4	DSA00281 DSA01999 DSA02041 DSA02042
PTTG1	4	DSA00281 DSA01932 DSA02041 DSA02042
FAM20A	4	DSA00281 DSA01761 DSA01932 DSA01999
PGLYRP1	4	DSA00281 DSA01932 DSA02041 DSA02042
TMEM158	4	DSA00281 DSA01999 DSA02041 DSA02042
RNASE1	4	DSA00281 DSA01761 DSA01932 DSA05892
TXN	4	DSA00281 DSA01932 DSA02041 DSA02042
PIK3AP1	4	DSA00281 DSA01761 DSA05892 DSA06723
IFIT5	4	DSA00281 DSA01761 DSA05892 DSA06723
TPST1	4	DSA00281 DSA01932 DSA02041 DSA02042
DHX58	4	DSA00281 DSA01761 DSA01999 DSA05892
APOBEC3B	4	DSA00281 DSA01761 DSA01932 DSA01999
CDCA2	4	DSA00281 DSA01761 DSA01932 DSA07031
JDP2	4	DSA00281 DSA01761 DSA06723 DSA07031
SERPINB1	4	DSA00281 DSA01932 DSA02041 DSA02042
LTB4R	4	DSA00281 DSA02041 DSA02042 DSA05892
TRIM22	4	DSA00281 DSA01761 DSA05892 DSA06723
MYL6B	4	DSA00281 DSA02041 DSA02042 DSA06723
TMEM140	4	DSA00281 DSA01761 DSA05892 DSA06723
XK	4	DSA00281 DSA01999 DSA02041 DSA06723
MZB1	4	DSA00281 DSA01932 DSA02041 DSA02042
CLEC4E	4	DSA00281 DSA01761 DSA01932 DSA05892
AQP10	4	DSA00281 DSA01932 DSA02041 DSA02042
SMARCD3	4	DSA00281 DSA02041 DSA02042 DSA05892
GALM	4	DSA00281 DSA02041 DSA02042 DSA05892
GBA1	4	DSA00281 DSA01932 DSA02042 DSA05892
SLC2A3	4	DSA00281 DSA05892 DSA06723 DSA08117
SOCS1	4	DSA00281 DSA01761 DSA02042 DSA08117
ACSL1	4	DSA00281 DSA01761 DSA01999 DSA05892
BUB1	4	DSA00281 DSA01761 DSA01932 DSA02041
MT1A	4	DSA00281 DSA01761 DSA02042 DSA05892
LGALSL	4	DSA00281 DSA01999 DSA02041 DSA02042
FKBP5	4	DSA00281 DSA02041 DSA02042 DSA08117
TNFRSF17	4	DSA00281 DSA01761 DSA02041 DSA02042
TOR1B	4	DSA00281 DSA02042 DSA05892 DSA06723
CST7	4	DSA00281 DSA01932 DSA02041 DSA02042
GRN	4	DSA00281 DSA01761 DSA01999 DSA05892
FGD4	4	DSA00281 DSA01761 DSA05892 DSA06723
NT5M	4	DSA00281 DSA01999 DSA02041 DSA02042
CES1	4	DSA00281 DSA01761 DSA02041 DSA05892
TNNT1	4	DSA00281 DSA01761 DSA01999 DSA06723
TPX2	4	DSA00281 DSA01761 DSA01932 DSA01999
NDUFB3	4	DSA00281 DSA01932 DSA02041 DSA02042
TUFT1	4	DSA00281 DSA01999 DSA05892 DSA07031
SLC22A15	4	DSA00281 DSA02042 DSA05892 DSA07031
PIWIL4	4	DSA00281 DSA01932 DSA01999 DSA05892
SORT1	4	DSA00281 DSA01761 DSA02042 DSA05892
CD163	4	DSA00281 DSA01761 DSA02042 DSA05892
TDRD7	4	DSA00281 DSA01761 DSA05892 DSA06723
IFI16	4	DSA00281 DSA01761 DSA05892 DSA06723
IFITM2	4	DSA00281 DSA01761 DSA05892 DSA06723
LGALS3BP	4	DSA00281 DSA01761 DSA01999 DSA05892
NFE2	4	DSA00281 DSA01761 DSA01932 DSA08117
TLR2	4	DSA00281 DSA01761 DSA02042 DSA05892
NCOA7	4	DSA00281 DSA02041 DSA02042 DSA05892
CKS2	4	DSA00281 DSA01932 DSA02041 DSA02042
RAB32	4	DSA00281 DSA01932 DSA02041 DSA02042
VAMP5	4	DSA00281 DSA01761 DSA02041 DSA02042
ATOX1	4	DSA00281 DSA01761 DSA02041 DSA02042
KLHDC7B	4	DSA00281 DSA01761 DSA01999 DSA05892
GNG5	4	DSA00281 DSA01932 DSA02041 DSA02042
PTX3	4	DSA00281 DSA01761 DSA01932 DSA01999
PPP1R3D	4	DSA00281 DSA05892 DSA06723 DSA07031
GMNN	4	DSA00281 DSA01932 DSA01999 DSA02041
ESPL1	4	DSA00281 DSA01761 DSA01999 DSA07031
FFAR2	4	DSA00281 DSA01761 DSA01999 DSA05892
BATF	4	DSA00281 DSA02041 DSA02042 DSA08117
STAT2	4	DSA00281 DSA01761 DSA05892 DSA06723
RNF19B	4	DSA00281 DSA01761 DSA05892 DSA06723
MT1F	4	DSA00281 DSA01999 DSA02041 DSA02042
ASGR2	4	DSA00281 DSA01761 DSA02041 DSA05892
APOBEC3A	4	DSA00281 DSA01761 DSA02041 DSA05892
ESAM	4	DSA00281 DSA01932 DSA01999 DSA02041
FOXM1	4	DSA00281 DSA01761 DSA01932 DSA01999
CSRNP1	4	DSA00281 DSA01999 DSA05892 DSA08117
KCNJ2	4	DSA00281 DSA01761 DSA05892 DSA08117
HAUS4	4	DSA00281 DSA02041 DSA02042 DSA05892
CBS	4	DSA00281 DSA01761 DSA05892 DSA06723
GLRX	4	DSA00281 DSA01932 DSA02041 DSA02042
IMP3	4	DSA00281 DSA02042 DSA07031 DSA08117
TXK	4	DSA00281 DSA01932 DSA02041 DSA02042
KLRD1	4	DSA00281 DSA01932 DSA02041 DSA02042
STAT4	4	DSA00281 DSA01932 DSA02041 DSA02042
PYHIN1	4	DSA00281 DSA01932 DSA02041 DSA02042
SPOCK2	4	DSA00281 DSA01932 DSA02041 DSA02042
FAM43A	4	DSA00281 DSA02042 DSA05892 DSA08117
CRIP2	4	DSA00281 DSA01761 DSA01932 DSA01999
RPS6KA5	4	DSA00281 DSA01932 DSA02041 DSA02042
STRADB	4	DSA00281 DSA02041 DSA02042 DSA05892
RPS28	4	DSA00281 DSA02041 DSA02042 DSA07031
RTN1	4	DSA00281 DSA01932 DSA01999 DSA05892
MARCKSL1	4	DSA00281 DSA02041 DSA02042 DSA05892
P2RY10	4	DSA00281 DSA01932 DSA01999 DSA02042
CD8A	4	DSA00281 DSA01932 DSA02041 DSA02042
BIN1	4	DSA00281 DSA01932 DSA02041 DSA02042
HLA-DMA	4	DSA00281 DSA01932 DSA02041 DSA02042
EIF3F	4	DSA00281 DSA02041 DSA02042 DSA05892
PCED1B	4	DSA00281 DSA02041 DSA02042 DSA07031
GNLY	4	DSA00281 DSA01932 DSA02041 DSA02042
MS4A7	4	DSA00281 DSA01761 DSA02041 DSA02042
VPS51	4	DSA00281 DSA01999 DSA02041 DSA02042
SIDT1	4	DSA00281 DSA01932 DSA01999 DSA06723
HLA-DRB4	4	DSA00281 DSA01999 DSA02041 DSA02042
CTSW	4	DSA00281 DSA01932 DSA02041 DSA02042
FCRLA	4	DSA00281 DSA01999 DSA02042 DSA05892
SH3YL1	4	DSA00281 DSA01761 DSA02041 DSA02042
ZNF573	4	DSA00281 DSA01761 DSA01932 DSA08117
EEF1G	4	DSA00281 DSA02041 DSA02042 DSA05892
PRR5L	4	DSA00281 DSA01932 DSA02041 DSA02042
SAMD3	4	DSA00281 DSA01932 DSA02041 DSA02042
S1PR1	4	DSA00281 DSA02041 DSA02042 DSA05892
DOCK10	4	DSA00281 DSA01932 DSA02041 DSA02042
CXCR5	4	DSA00281 DSA01932 DSA01999 DSA05892
KLRF1	4	DSA00281 DSA01932 DSA02041 DSA02042
PVRIG	4	DSA00281 DSA01932 DSA02041 DSA02042
BANK1	4	DSA00281 DSA01999 DSA02042 DSA05892
GZMM	4	DSA00281 DSA02041 DSA02042 DSA05892
DENND2D	4	DSA00281 DSA01932 DSA02041 DSA08117
DHRS3	4	DSA00281 DSA01761 DSA01932 DSA05892
HLA-DPB1	4	DSA00281 DSA01932 DSA01999 DSA05892
TC2N	4	DSA00281 DSA01932 DSA02042 DSA05892
EVL	4	DSA00281 DSA01932 DSA02041 DSA02042
HVCN1	4	DSA00281 DSA01932 DSA02041 DSA02042
FYN	4	DSA00281 DSA01932 DSA02041 DSA02042
IL32	4	DSA00281 DSA01932 DSA02041 DSA02042
RUNX3	4	DSA00281 DSA02041 DSA02042 DSA08117
C12orf57	4	DSA00281 DSA01761 DSA01999 DSA05892
NCR3	4	DSA00281 DSA01932 DSA01999 DSA02041
RPL5	4	DSA00281 DSA01761 DSA02042 DSA05892
KLHL3	4	DSA00281 DSA01761 DSA01932 DSA02041
HLA-DMB	4	DSA00281 DSA01932 DSA02041 DSA02042
HLA-DPA1	4	DSA00281 DSA01932 DSA02041 DSA02042
HLA-DQB1	4	DSA00281 DSA01999 DSA02041 DSA02042
HLA-DRA	4	DSA00281 DSA02041 DSA02042 DSA05892
PRKCH	4	DSA00281 DSA01932 DSA02041 DSA02042
PTGER4	4	DSA00281 DSA01932 DSA02041 DSA02042
CD5	4	DSA00281 DSA01932 DSA02041 DSA02042
RPS23	4	DSA00281 DSA01761 DSA02041 DSA02042
ITK	4	DSA00281 DSA01932 DSA02041 DSA02042
CLIC3	4	DSA00281 DSA01999 DSA02041 DSA02042
KLRG1	4	DSA00281 DSA01932 DSA02041 DSA02042
SKAP1	4	DSA00281 DSA01932 DSA02041 DSA02042
TMEM204	4	DSA00281 DSA01932 DSA01999 DSA05892
CD6	4	DSA00281 DSA01932 DSA02041 DSA02042
CLC	4	DSA00281 DSA01999 DSA02042 DSA05892
LEF1	4	DSA00281 DSA02041 DSA02042 DSA05892
NOG	4	DSA00281 DSA01761 DSA01932 DSA05892
CDKN1C	4	DSA00281 DSA01761 DSA02041 DSA02042
IL2RB	4	DSA00281 DSA01932 DSA02041 DSA02042
LRRN3	4	DSA00281 DSA01761 DSA01932 DSA05892
CCL8	4	DSA01761 DSA05892 DSA06723 DSA08117
HESX1	4	DSA01761 DSA01999 DSA05892 DSA06723
GPBAR1	4	DSA01761 DSA02041 DSA02042 DSA05892
VSTM1	4	DSA01761 DSA01932 DSA02041 DSA02042
RHOB	4	DSA01761 DSA02041 DSA02042 DSA07031
C15orf48	4	DSA01761 DSA01999 DSA06723 DSA08117
MX2	4	DSA01761 DSA01999 DSA05892 DSA06723
CCNA2	4	DSA01761 DSA01932 DSA01999 DSA02041
HSH2D	4	DSA01761 DSA01999 DSA05892 DSA06723
SLC1A3	4	DSA01761 DSA02042 DSA05892 DSA08117
SIRPA	4	DSA01761 DSA01999 DSA05892 DSA08117
BCL6	4	DSA01761 DSA01932 DSA02041 DSA02042
SAMD4A	4	DSA01761 DSA01999 DSA05892 DSA07031
ABI3	4	DSA01761 DSA01932 DSA02041 DSA02042
ABTB2	4	DSA01761 DSA01999 DSA05892 DSA07031
CEP55	4	DSA01761 DSA01932 DSA02041 DSA02042
HPSE	4	DSA01761 DSA01932 DSA01999 DSA05892
PRF1	4	DSA01761 DSA01932 DSA02041 DSA02042
S1PR3	4	DSA01761 DSA05892 DSA06723 DSA08117
TLR1	4	DSA01761 DSA02041 DSA02042 DSA05892
MYD88	4	DSA01761 DSA02042 DSA05892 DSA06723
KIFC1	4	DSA01761 DSA01932 DSA02041 DSA02042
TNS1	4	DSA01761 DSA02041 DSA02042 DSA08117
TIMP1	4	DSA01761 DSA01999 DSA05892 DSA08117
E2F7	4	DSA01761 DSA01932 DSA06723 DSA07031
TTK	4	DSA01761 DSA01932 DSA01999 DSA02041
SLC16A6	4	DSA01761 DSA01999 DSA05892 DSA08117
CEBPA	4	DSA01761 DSA02041 DSA02042 DSA07031
DMXL2	4	DSA01761 DSA05892 DSA06723 DSA07031
ASPM	4	DSA01761 DSA01932 DSA02041 DSA07031
DUSP5	4	DSA01761 DSA02041 DSA05892 DSA07031
E2F8	4	DSA01761 DSA01932 DSA06723 DSA07031
AURKA	4	DSA01761 DSA01932 DSA02041 DSA08117
ZFP36	4	DSA01761 DSA01999 DSA07031 DSA08117
GNG8	4	DSA01761 DSA01999 DSA02041 DSA02042
PRAG1	4	DSA01761 DSA01999 DSA06723 DSA07031
CR2	4	DSA01761 DSA01999 DSA05892 DSA07031
CD1C	4	DSA01761 DSA01932 DSA01999 DSA05892
CD24	4	DSA01932 DSA02041 DSA02042 DSA05892
TOP2A	4	DSA01932 DSA01999 DSA02041 DSA02042
CLEC5A	4	DSA01932 DSA02041 DSA02042 DSA05892
H3C7	4	DSA01932 DSA02041 DSA05892 DSA07031
ALPL	4	DSA01932 DSA01999 DSA02042 DSA05892
PHGDH	4	DSA01932 DSA02041 DSA02042 DSA06723
FBXO5	4	DSA01932 DSA01999 DSA06723 DSA07031
PNP	4	DSA01932 DSA01999 DSA02041 DSA08117
CENPN	4	DSA01932 DSA01999 DSA02041 DSA08117
NDUFA1	4	DSA01932 DSA02041 DSA02042 DSA06723
SH3GLB1	4	DSA01932 DSA02041 DSA02042 DSA05892
CGAS	4	DSA01932 DSA01999 DSA05892 DSA07031
GSTO1	4	DSA01932 DSA02041 DSA02042 DSA08117
CASP3	4	DSA01932 DSA02041 DSA07031 DSA08117
LPIN1	4	DSA01932 DSA02041 DSA02042 DSA08117
ZFP36L2	4	DSA01932 DSA02041 DSA02042 DSA08117
CA5B	4	DSA01932 DSA01999 DSA02041 DSA05892
SH2D1A	4	DSA01932 DSA02041 DSA02042 DSA05892
CD96	4	DSA01932 DSA02041 DSA02042 DSA05892
ALDH1A1	4	DSA01932 DSA01999 DSA02041 DSA02042
TGFBR3	4	DSA01932 DSA02041 DSA02042 DSA07031
FOXC1	4	DSA01999 DSA02042 DSA05892 DSA08117
UPB1	4	DSA01999 DSA02041 DSA02042 DSA05892
TIPARP	4	DSA01999 DSA06723 DSA07031 DSA08117
MEF2D	4	DSA01999 DSA02041 DSA02042 DSA08117
H2AC18	4	DSA02041 DSA02042 DSA05892 DSA08117
GUSBP1	4	DSA02041 DSA02042 DSA05892 DSA08117
GUSBP1	4	DSA02041 DSA02042 DSA05892 DSA08117
BRI3	4	DSA02041 DSA02042 DSA05892 DSA08117
KIF1B	4	DSA02041 DSA02042 DSA05892 DSA06723
IRF1	4	DSA02041 DSA02042 DSA06723 DSA08117
ZMIZ1	4	DSA02041 DSA02042 DSA06723 DSA07031
CXXC5	4	DSA02042 DSA05892 DSA06723 DSA07031
ZNF823	4	DSA05892 DSA06723 DSA07031 DSA08117
HPR	3	DSA00281 DSA01761 DSA01932
DUSP13B	3	DSA00281 DSA01999 DSA05892
BIRC5	3	DSA00281 DSA01761 DSA01932
IL1R2	3	DSA00281 DSA02041 DSA02042
GALNT14	3	DSA00281 DSA01932 DSA05892
CARD17P	3	DSA00281 DSA01761 DSA05892
MAP2K6	3	DSA00281 DSA01932 DSA06723
IL27	3	DSA00281 DSA01761 DSA05892
MAPK14	3	DSA00281 DSA01932 DSA05892
FFAR3	3	DSA00281 DSA01761 DSA05892
DDX60L	3	DSA00281 DSA01761 DSA06723
S100A9	3	DSA00281 DSA01761 DSA01932
MT1HL1	3	DSA00281 DSA01761 DSA01999
CACNA1E	3	DSA00281 DSA02042 DSA05892
BMX	3	DSA00281 DSA01932 DSA05892
CARD16	3	DSA00281 DSA02041 DSA05892
FCAR	3	DSA00281 DSA01761 DSA01932
CD274	3	DSA00281 DSA06723 DSA08117
GGH	3	DSA00281 DSA01932 DSA02041
CDK5RAP2	3	DSA00281 DSA02041 DSA02042
CARD6	3	DSA00281 DSA01761 DSA01932
TP53I3	3	DSA00281 DSA01761 DSA01932
KIF2C	3	DSA00281 DSA01761 DSA01932
MYBPC3	3	DSA00281 DSA01761 DSA05892
PKMYT1	3	DSA00281 DSA01761 DSA01932
SLC2A14	3	DSA00281 DSA01932 DSA05892
PCOLCE2	3	DSA00281 DSA02041 DSA02042
E2F1	3	DSA00281 DSA01761 DSA01999
TREML1	3	DSA00281 DSA01932 DSA02041
MAOA	3	DSA00281 DSA02041 DSA02042
RAD51	3	DSA00281 DSA01761 DSA01932
GBP3	3	DSA00281 DSA05892 DSA06723
UBE2S	3	DSA00281 DSA01761 DSA01932
PLXNC1	3	DSA00281 DSA01761 DSA05892
IGFBP2	3	DSA00281 DSA01761 DSA06723
KCNJ15	3	DSA00281 DSA01761 DSA05892
BEX1	3	DSA00281 DSA02041 DSA02042
MGLL	3	DSA00281 DSA01761 DSA01932
SLC16A3	3	DSA00281 DSA01761 DSA05892
SMOX	3	DSA00281 DSA01999 DSA02042
PFKFB2	3	DSA00281 DSA01932 DSA02042
C2	3	DSA00281 DSA01761 DSA05892
GPR141	3	DSA00281 DSA01932 DSA05892
SPC25	3	DSA00281 DSA01761 DSA01932
TAP1	3	DSA00281 DSA05892 DSA06723
SELP	3	DSA00281 DSA01932 DSA01999
ROPN1L	3	DSA00281 DSA01932 DSA02042
ACRBP	3	DSA00281 DSA01999 DSA02041
CEBPE	3	DSA00281 DSA02041 DSA02042
GADD45G	3	DSA00281 DSA01999 DSA08117
MT1E	3	DSA00281 DSA01761 DSA01999
BCL2A1	3	DSA00281 DSA01761 DSA01932
LILRA3	3	DSA00281 DSA01761 DSA08117
GNG11	3	DSA00281 DSA01932 DSA02041
AGRN	3	DSA00281 DSA01761 DSA05892
CLIC4	3	DSA00281 DSA01761 DSA01932
NSUN7	3	DSA00281 DSA02042 DSA05892
OIP5	3	DSA00281 DSA01999 DSA02041
HSD3B7	3	DSA00281 DSA01761 DSA07031
GPR160	3	DSA00281 DSA01932 DSA02041
FUT7	3	DSA00281 DSA01932 DSA02042
TRIM5	3	DSA00281 DSA05892 DSA06723
FPR1	3	DSA00281 DSA01761 DSA05892
IFI30	3	DSA00281 DSA01761 DSA05892
CLEC12A	3	DSA00281 DSA01761 DSA02041
RIGI	3	DSA00281 DSA05892 DSA06723
CTNNAL1	3	DSA00281 DSA01932 DSA01999
DPRXP4	3	DSA00281 DSA01761 DSA05892
CITED4	3	DSA00281 DSA01999 DSA02042
AGTRAP	3	DSA00281 DSA02042 DSA05892
MARCO	3	DSA00281 DSA01761 DSA01999
CDCA8	3	DSA00281 DSA01761 DSA01932
TFF3	3	DSA00281 DSA02041 DSA02042
CKLF	3	DSA00281 DSA02041 DSA02042
SEMA4A	3	DSA00281 DSA02042 DSA05892
GPER1	3	DSA00281 DSA01761 DSA01999
DUSP1	3	DSA00281 DSA06723 DSA08117
COX17	3	DSA00281 DSA02041 DSA02042
GRIN3A	3	DSA00281 DSA01999 DSA05892
GBP1P1	3	DSA00281 DSA01761 DSA01999
WDFY3	3	DSA00281 DSA01761 DSA05892
SIGLEC14	3	DSA00281 DSA01932 DSA08117
GTSE1	3	DSA00281 DSA01761 DSA01932
S100A6	3	DSA00281 DSA01761 DSA01932
MSRB2	3	DSA00281 DSA01932 DSA02042
SP4	3	DSA00281 DSA02041 DSA02042
KLHDC2	3	DSA00281 DSA02042 DSA06723
HSF2	3	DSA00281 DSA05892 DSA06723
VPS37C	3	DSA00281 DSA02041 DSA02042
LRIG1	3	DSA00281 DSA05892 DSA07031
IL10RA	3	DSA00281 DSA01932 DSA02041
RPS21	3	DSA00281 DSA02041 DSA02042
STRBP	3	DSA00281 DSA01999 DSA05892
ZNF540	3	DSA00281 DSA01761 DSA05892
RPL7	3	DSA00281 DSA01761 DSA05892
MFNG	3	DSA00281 DSA02041 DSA02042
MAP3K14	3	DSA00281 DSA07031 DSA08117
IRF8	3	DSA00281 DSA01932 DSA02042
PLA2G7	3	DSA00281 DSA01932 DSA08117
PIK3R1	3	DSA00281 DSA01932 DSA01999
ITPR3	3	DSA00281 DSA02041 DSA02042
DDX5	3	DSA00281 DSA01999 DSA02042
NAAA	3	DSA00281 DSA02041 DSA02042
ABLIM1	3	DSA00281 DSA01932 DSA05892
ZFP30	3	DSA00281 DSA01761 DSA05892
CPA3	3	DSA00281 DSA01999 DSA06723
PLD4	3	DSA00281 DSA01932 DSA01999
TIGIT	3	DSA00281 DSA01932 DSA01999
RPL27	3	DSA00281 DSA02041 DSA02042
PDZK1IP1	3	DSA00281 DSA02041 DSA02042
CTSO	3	DSA00281 DSA01932 DSA02041
LTB	3	DSA00281 DSA02041 DSA02042
GZMH	3	DSA00281 DSA02041 DSA02042
MXD4	3	DSA00281 DSA02041 DSA02042
ZBTB4	3	DSA00281 DSA01932 DSA02041
DCANP1	3	DSA00281 DSA01761 DSA08117
SYTL2	3	DSA00281 DSA01932 DSA07031
ZNF204P	3	DSA00281 DSA01761 DSA01999
CD79B	3	DSA00281 DSA02042 DSA05892
ITM2A	3	DSA00281 DSA02042 DSA05892
CD244	3	DSA00281 DSA01932 DSA05892
FLT3LG	3	DSA00281 DSA01932 DSA02041
RCAN3	3	DSA00281 DSA01932 DSA06723
CD81	3	DSA00281 DSA02041 DSA02042
CPVL	3	DSA00281 DSA02041 DSA02042
DPP4	3	DSA00281 DSA01932 DSA05892
RNF44	3	DSA00281 DSA02041 DSA02042
RPS5	3	DSA00281 DSA01761 DSA05892
GPR18	3	DSA00281 DSA01932 DSA05892
SULF2	3	DSA00281 DSA02041 DSA02042
LY9	3	DSA00281 DSA01932 DSA08117
RFTN1	3	DSA00281 DSA02041 DSA02042
RPLP0	3	DSA00281 DSA02042 DSA05892
NSG1	3	DSA00281 DSA01999 DSA02041
ZNF395	3	DSA00281 DSA01999 DSA08117
GIMAP5	3	DSA00281 DSA02041 DSA08117
ACKR3	3	DSA00281 DSA01932 DSA05892
CD3G	3	DSA00281 DSA01932 DSA02042
LDHB	3	DSA00281 DSA02042 DSA05892
UBE2Q2	3	DSA00281 DSA02042 DSA07031
CD74	3	DSA00281 DSA02041 DSA02042
MAL	3	DSA00281 DSA02041 DSA02042
TCTN1	3	DSA00281 DSA01761 DSA05892
ADRB2	3	DSA00281 DSA01999 DSA07031
HLA-DRB3	3	DSA00281 DSA02041 DSA02042
PTGDR	3	DSA00281 DSA01932 DSA01999
CD7	3	DSA00281 DSA02041 DSA02042
SPIB	3	DSA00281 DSA01761 DSA01999
SBK1	3	DSA00281 DSA02041 DSA02042
CD3E	3	DSA00281 DSA01932 DSA02041
CLEC10A	3	DSA00281 DSA01932 DSA01999
EPHX2	3	DSA00281 DSA01761 DSA01932
MEX3C	3	DSA00281 DSA02041 DSA02042
ARL4C	3	DSA00281 DSA01932 DSA08117
GPR162	3	DSA00281 DSA02041 DSA02042
PTGDR2	3	DSA00281 DSA02041 DSA05892
IFFO2	3	DSA00281 DSA01932 DSA08117
RPL4	3	DSA00281 DSA01761 DSA05892
RPS3	3	DSA00281 DSA01761 DSA05892
TRAF5	3	DSA00281 DSA01932 DSA05892
ZNF831	3	DSA00281 DSA01932 DSA05892
TCL1A	3	DSA00281 DSA01761 DSA05892
TGFBI	3	DSA00281 DSA02041 DSA02042
SEMA4C	3	DSA00281 DSA01761 DSA01932
GPR68	3	DSA00281 DSA05892 DSA08117
CXCL10	3	DSA01761 DSA05892 DSA06723
CCL2	3	DSA01761 DSA05892 DSA08117
IFNB1	3	DSA01761 DSA06723 DSA07031
FPR2	3	DSA01761 DSA02042 DSA05892
C1QC	3	DSA01761 DSA01999 DSA05892
FCGR3A	3	DSA01761 DSA02041 DSA02042
GMPR	3	DSA01761 DSA01999 DSA06723
CXCL2	3	DSA01761 DSA01999 DSA08117
IL4I1	3	DSA01761 DSA05892 DSA08117
SDSL	3	DSA01761 DSA05892 DSA08117
MSR1	3	DSA01761 DSA01999 DSA05892
LMO2	3	DSA01761 DSA05892 DSA06723
NECTIN2	3	DSA01761 DSA01932 DSA01999
CD14	3	DSA01761 DSA05892 DSA08117
CXCR2	3	DSA01761 DSA02041 DSA02042
IGFBP7	3	DSA01761 DSA02041 DSA02042
WARS1	3	DSA01761 DSA06723 DSA08117
MARCKS	3	DSA01761 DSA01999 DSA05892
CDKN1A	3	DSA01761 DSA01999 DSA05892
CCRL2	3	DSA01761 DSA01999 DSA08117
LILRB4	3	DSA01761 DSA01932 DSA05892
THBD	3	DSA01761 DSA07031 DSA08117
SLC31A2	3	DSA01761 DSA01999 DSA02041
CFB	3	DSA01761 DSA01999 DSA05892
SERPINB2	3	DSA01761 DSA01932 DSA01999
KIF23	3	DSA01761 DSA01932 DSA01999
LGALS9	3	DSA01761 DSA01999 DSA05892
LINC00487	3	DSA01761 DSA01999 DSA05892
EPHB2	3	DSA01761 DSA01999 DSA05892
P2RY2	3	DSA01761 DSA01999 DSA07031
CDC42EP2	3	DSA01761 DSA02041 DSA07031
DOK3	3	DSA01761 DSA01999 DSA05892
BLVRB	3	DSA01761 DSA02041 DSA02042
CXCR1	3	DSA01761 DSA05892 DSA08117
FCGR2B	3	DSA01761 DSA01999 DSA06723
DEFB1	3	DSA01761 DSA01999 DSA05892
HLX	3	DSA01761 DSA05892 DSA08117
IFITM10	3	DSA01761 DSA01999 DSA06723
MGST1	3	DSA01761 DSA01999 DSA05892
SLC11A1	3	DSA01761 DSA01999 DSA05892
PCLAF	3	DSA01761 DSA01932 DSA01999
STX11	3	DSA01761 DSA05892 DSA08117
FXYD6	3	DSA01761 DSA01999 DSA05892
SLC43A2	3	DSA01761 DSA02041 DSA02042
CCL20	3	DSA01761 DSA06723 DSA08117
PLAUR	3	DSA01761 DSA05892 DSA08117
ADPRH	3	DSA01761 DSA01999 DSA08117
CYBB	3	DSA01761 DSA02041 DSA02042
PTGS2	3	DSA01761 DSA02041 DSA02042
FOSL1	3	DSA01761 DSA01999 DSA07031
VCAN	3	DSA01761 DSA05892 DSA06723
MSRB1	3	DSA01761 DSA05892 DSA06723
ANG	3	DSA01761 DSA02041 DSA05892
UHRF1	3	DSA01761 DSA01999 DSA06723
CDA	3	DSA01761 DSA02042 DSA05892
MKI67	3	DSA01761 DSA01932 DSA06723
NAGK	3	DSA01761 DSA05892 DSA08117
CREG1	3	DSA01761 DSA01999 DSA02041
JAK2	3	DSA01761 DSA02041 DSA05892
PRAM1	3	DSA01761 DSA02042 DSA05892
CDK1	3	DSA01761 DSA01932 DSA01999
ATF3	3	DSA01761 DSA05892 DSA08117
ITGAM	3	DSA01761 DSA02042 DSA05892
SRGN	3	DSA01761 DSA01932 DSA02041
LRRK2	3	DSA01761 DSA05892 DSA06723
KIF15	3	DSA01761 DSA01932 DSA07031
FLVCR2	3	DSA01761 DSA02042 DSA05892
CENPU	3	DSA01761 DSA01932 DSA01999
AUNIP	3	DSA01761 DSA06723 DSA07031
CHST15	3	DSA01761 DSA07031 DSA08117
KIF14	3	DSA01761 DSA01932 DSA01999
PFKFB4	3	DSA01761 DSA05892 DSA08117
PKD2L1	3	DSA01761 DSA01999 DSA05892
H2AC14	3	DSA01761 DSA01932 DSA01999
SP110	3	DSA01761 DSA05892 DSA06723
KCTD14	3	DSA01761 DSA02041 DSA05892
PPP1R15A	3	DSA01761 DSA01999 DSA08117
IDH1	3	DSA01761 DSA01932 DSA02041
FABP5	3	DSA01761 DSA01999 DSA06723
RGS18	3	DSA01761 DSA01932 DSA08117
H4C12	3	DSA01761 DSA02041 DSA02042
NFKBIA	3	DSA01761 DSA01932 DSA01999
YBX3	3	DSA01761 DSA02041 DSA02042
SLC27A2	3	DSA01761 DSA01932 DSA06723
BLOC1S1	3	DSA01761 DSA02041 DSA02042
ZNF302	3	DSA01761 DSA01999 DSA05892
TMEM45B	3	DSA01761 DSA05892 DSA08117
ZNF559	3	DSA01761 DSA01999 DSA07031
TMA7	3	DSA01761 DSA02041 DSA02042
AK5	3	DSA01761 DSA01932 DSA05892
MBLAC2	3	DSA01761 DSA01999 DSA05892
BEND5	3	DSA01761 DSA01999 DSA05892
CLN8	3	DSA01761 DSA06723 DSA07031
ZNF439	3	DSA01761 DSA01999 DSA05892
KLF3-AS1	3	DSA01761 DSA01932 DSA01999
JCHAIN	3	DSA01932 DSA02041 DSA02042
CDC6	3	DSA01932 DSA06723 DSA07031
H4C4	3	DSA01932 DSA01999 DSA05892
ORM1	3	DSA01932 DSA02041 DSA02042
H2BC12	3	DSA01932 DSA02041 DSA02042
UBE2J1	3	DSA01932 DSA02041 DSA02042
H2AC8	3	DSA01932 DSA01999 DSA02041
H4C14	3	DSA01932 DSA02041 DSA05892
NQO2	3	DSA01932 DSA02041 DSA02042
NDUFA4	3	DSA01932 DSA02041 DSA02042
SLC2A5	3	DSA01932 DSA02041 DSA02042
H2BC4	3	DSA01932 DSA01999 DSA05892
LDHA	3	DSA01932 DSA02041 DSA02042
H4C3	3	DSA01932 DSA02041 DSA02042
KIF4A	3	DSA01932 DSA01999 DSA06723
ADAM9	3	DSA01932 DSA01999 DSA05892
ANXA1	3	DSA01932 DSA02041 DSA02042
F5	3	DSA01932 DSA02042 DSA05892
CCNE2	3	DSA01932 DSA07031 DSA08117
MYL6	3	DSA01932 DSA02041 DSA02042
PSMA6	3	DSA01932 DSA02041 DSA02042
LAPTM4B	3	DSA01932 DSA01999 DSA02041
PCMT1	3	DSA01932 DSA02041 DSA02042
H2BC6	3	DSA01932 DSA01999 DSA05892
TICRR	3	DSA01932 DSA06723 DSA07031
CDKN3	3	DSA01932 DSA01999 DSA02041
NDUFAF1	3	DSA01932 DSA02041 DSA02042
COX7A2	3	DSA01932 DSA02041 DSA02042
SCD	3	DSA01932 DSA01999 DSA02041
QSOX1	3	DSA01932 DSA01999 DSA02042
MACIR	3	DSA01932 DSA02042 DSA07031
DBI	3	DSA01932 DSA02041 DSA02042
GMFG	3	DSA01932 DSA02041 DSA02042
CLIC1	3	DSA01932 DSA02041 DSA02042
H2AC17	3	DSA01932 DSA01999 DSA05892
MCM6	3	DSA01932 DSA01999 DSA02041
ATP5PO	3	DSA01932 DSA02041 DSA02042
CPEB4	3	DSA01932 DSA05892 DSA06723
GAPDH	3	DSA01932 DSA02041 DSA02042
SRPK1	3	DSA01932 DSA02041 DSA02042
TMEM60	3	DSA01932 DSA02041 DSA08117
NEIL3	3	DSA01932 DSA06723 DSA07031
PLAC8	3	DSA01932 DSA02041 DSA02042
ATP5MF	3	DSA01932 DSA02041 DSA02042
POMP	3	DSA01932 DSA02041 DSA02042
CENPE	3	DSA01932 DSA06723 DSA07031
ATP6V1D	3	DSA01932 DSA02041 DSA02042
HTATIP2	3	DSA01932 DSA01999 DSA05892
H2AC6	3	DSA01932 DSA01999 DSA05892
RBX1	3	DSA01932 DSA02041 DSA02042
JUN	3	DSA01932 DSA06723 DSA08117
COX6A1	3	DSA01932 DSA02041 DSA02042
GLA	3	DSA01932 DSA02041 DSA08117
IFI27L2	3	DSA01932 DSA02041 DSA02042
ATP5F1C	3	DSA01932 DSA02041 DSA02042
COX5B	3	DSA01932 DSA02041 DSA02042
ENY2	3	DSA01932 DSA02041 DSA02042
PLPP3	3	DSA01932 DSA07031 DSA08117
ATP6V1E1	3	DSA01932 DSA02041 DSA02042
ARHGEF3	3	DSA01932 DSA02041 DSA02042
NOP53	3	DSA01932 DSA02041 DSA02042
FCER2	3	DSA01932 DSA01999 DSA05892
LPXN	3	DSA01932 DSA02041 DSA02042
LEPROTL1	3	DSA01932 DSA02041 DSA02042
JAK1	3	DSA01932 DSA02041 DSA02042
AKAP11	3	DSA01932 DSA06723 DSA07031
ZNF792	3	DSA01932 DSA06723 DSA08117
UTRN	3	DSA01932 DSA02041 DSA07031
ITPKB	3	DSA01932 DSA02041 DSA08117
CCN3	3	DSA01932 DSA02041 DSA02042
NPC1	3	DSA01932 DSA06723 DSA08117
FAM117B	3	DSA01932 DSA02042 DSA05892
CARD11	3	DSA01932 DSA02041 DSA02042
SPTAN1	3	DSA01932 DSA02041 DSA07031
NPAT	3	DSA01932 DSA06723 DSA07031
ATM	3	DSA01932 DSA02041 DSA02042
PSMF1	3	DSA01932 DSA02041 DSA02042
NIBAN3	3	DSA01932 DSA01999 DSA05892
CBLB	3	DSA01932 DSA02041 DSA08117
MCOLN2	3	DSA01932 DSA02041 DSA08117
CD160	3	DSA01932 DSA02041 DSA02042
CD247	3	DSA01932 DSA02041 DSA02042
DENND11	3	DSA01932 DSA02041 DSA02042
ABCB1	3	DSA01932 DSA05892 DSA06723
NCALD	3	DSA01932 DSA02041 DSA02042
CD2	3	DSA01932 DSA02041 DSA02042
ADGRG1	3	DSA01932 DSA02041 DSA02042
CD4	3	DSA01932 DSA02041 DSA02042
MN1	3	DSA01999 DSA06723 DSA07031
IRX3	3	DSA01999 DSA02042 DSA07031
ERRFI1	3	DSA01999 DSA06723 DSA07031
PLAU	3	DSA01999 DSA06723 DSA08117
SUCNR1	3	DSA01999 DSA02041 DSA08117
MT1X	3	DSA01999 DSA02042 DSA06723
MXD3	3	DSA01999 DSA02041 DSA02042
NINJ1	3	DSA01999 DSA05892 DSA08117
HBE1	3	DSA01999 DSA02041 DSA02042
KLHL15	3	DSA01999 DSA06723 DSA07031
HELZ2	3	DSA01999 DSA05892 DSA06723
ZYX	3	DSA01999 DSA05892 DSA08117
SMAD7	3	DSA01999 DSA06723 DSA08117
PDLIM7	3	DSA01999 DSA02042 DSA05892
MMD	3	DSA01999 DSA02042 DSA08117
SLC30A1	3	DSA01999 DSA05892 DSA08117
OSCAR	3	DSA01999 DSA02041 DSA05892
FAS	3	DSA01999 DSA05892 DSA06723
ID2	3	DSA01999 DSA02042 DSA08117
SCML1	3	DSA01999 DSA05892 DSA06723
TRIM69	3	DSA01999 DSA05892 DSA06723
PPP1R15B	3	DSA01999 DSA06723 DSA07031
SHFL	3	DSA01999 DSA05892 DSA06723
ZFP82	3	DSA01999 DSA05892 DSA08117
RUNDC1	3	DSA01999 DSA07031 DSA08117
LFNG	3	DSA01999 DSA02041 DSA02042
EIF4ENIF1	3	DSA01999 DSA07031 DSA08117
SLAMF6	3	DSA01999 DSA02041 DSA02042
ALDH5A1	3	DSA01999 DSA05892 DSA07031
SPRED1	3	DSA01999 DSA06723 DSA07031
NAPSB	3	DSA01999 DSA02042 DSA08117
NAPSB	3	DSA01999 DSA02042 DSA08117
IL7	3	DSA01999 DSA05892 DSA06723
ADGRE3	3	DSA01999 DSA02041 DSA02042
H2AJ	3	DSA02041 DSA02042 DSA05892
NDUFB7	3	DSA02041 DSA02042 DSA06723
DYNLT1	3	DSA02041 DSA02042 DSA05892
LSM3	3	DSA02041 DSA02042 DSA06723
ATP8B4	3	DSA02041 DSA02042 DSA05892
TFRC	3	DSA02041 DSA07031 DSA08117
PGS1	3	DSA02041 DSA02042 DSA05892
PSMB5	3	DSA02041 DSA02042 DSA08117
NARF	3	DSA02041 DSA02042 DSA08117
RGS19	3	DSA02041 DSA02042 DSA08117
H3C4	3	DSA02041 DSA02042 DSA05892
CERT1	3	DSA02041 DSA02042 DSA08117
MRPS21	3	DSA02041 DSA02042 DSA06723
TMEM219	3	DSA02041 DSA02042 DSA06723
LOC100419583	3	DSA02041 DSA02042 DSA05892
TEX30	3	DSA02041 DSA02042 DSA08117
KLHL8	3	DSA02041 DSA02042 DSA08117
UBTD1	3	DSA02041 DSA02042 DSA08117
SRRD	3	DSA02041 DSA02042 DSA05892
UCP2	3	DSA02041 DSA02042 DSA08117
ID3	3	DSA02041 DSA05892 DSA08117
CD47	3	DSA02041 DSA02042 DSA06723
CDKN1B	3	DSA02041 DSA02042 DSA06723
LYL1	3	DSA02041 DSA02042 DSA08117
DNMT1	3	DSA02041 DSA02042 DSA06723
ADGRG5	3	DSA02041 DSA02042 DSA05892
ARHGEF18	3	DSA02041 DSA02042 DSA08117
PIK3IP1	3	DSA02041 DSA02042 DSA08117
BCL2L1	3	DSA02041 DSA02042 DSA08117
MAP3K7CL	3	DSA02041 DSA02042 DSA05892
NDE1	3	DSA02041 DSA02042 DSA08117
ZNF217	3	DSA02041 DSA02042 DSA08117
GSPT1	3	DSA02041 DSA02042 DSA06723
PITHD1	3	DSA02041 DSA02042 DSA07031
MCOLN1	3	DSA02041 DSA02042 DSA08117
AUTS2	3	DSA02041 DSA02042 DSA05892
RPS4X	3	DSA02041 DSA02042 DSA05892
PRPF8	3	DSA02041 DSA02042 DSA06723
MYC	3	DSA02041 DSA02042 DSA08117
BHLHE40	3	DSA02041 DSA02042 DSA08117
KLHL22	3	DSA02041 DSA02042 DSA08117
ATP6V0E2	3	DSA02041 DSA02042 DSA05892
SESN3	3	DSA02041 DSA02042 DSA05892
CHST7	3	DSA02041 DSA02042 DSA08117
TESC	3	DSA02041 DSA02042 DSA05892
SELENBP1	3	DSA02041 DSA02042 DSA05892
FAM210B	3	DSA02041 DSA02042 DSA05892
FBXO7	3	DSA02041 DSA02042 DSA05892
SLC4A1	3	DSA02041 DSA02042 DSA06723
HAGH	3	DSA02041 DSA02042 DSA05892
DCAF12	3	DSA02041 DSA02042 DSA08117
TSPAN5	3	DSA02041 DSA02042 DSA05892
ASCC2	3	DSA02041 DSA02042 DSA05892
VWCE	3	DSA02041 DSA02042 DSA05892
TPRA1	3	DSA02041 DSA02042 DSA08117
DPYSL5	3	DSA02041 DSA02042 DSA07031
ZNF438	3	DSA02042 DSA05892 DSA08117
USF1	3	DSA02042 DSA06723 DSA08117
PLEKHO2	3	DSA02042 DSA05892 DSA08117
ALPK1	3	DSA02042 DSA05892 DSA08117
TBC1D2	3	DSA05892 DSA07031 DSA08117
TRIM21	3	DSA05892 DSA06723 DSA08117
ITPRIPL2	3	DSA05892 DSA07031 DSA08117
TRAFD1	3	DSA05892 DSA06723 DSA08117
TENT5A	3	DSA05892 DSA06723 DSA08117
STX3	3	DSA05892 DSA07031 DSA08117
N4BP1	3	DSA05892 DSA07031 DSA08117
MLKL	3	DSA05892 DSA06723 DSA08117
FRAT2	3	DSA05892 DSA06723 DSA08117
RGCC	3	DSA05892 DSA06723 DSA08117
TRIM32	3	DSA05892 DSA07031 DSA08117
ZFP37	3	DSA05892 DSA06723 DSA07031
ZNF670	3	DSA05892 DSA06723 DSA07031
IRF9	3	DSA06723 DSA07031 DSA08117
PPFIBP2	3	DSA06723 DSA07031 DSA08117
SIRT1	3	DSA06723 DSA07031 DSA08117
CHD9	3	DSA06723 DSA07031 DSA08117
PHLDA1	3	DSA06723 DSA07031 DSA08117
SFT2D3	3	DSA06723 DSA07031 DSA08117
POC5	3	DSA06723 DSA07031 DSA08117
TRAF2	3	DSA06723 DSA07031 DSA08117
KLHL21	3	DSA06723 DSA07031 DSA08117
CTNS	3	DSA06723 DSA07031 DSA08117
GRB10	2	DSA00281 DSA01932
G0S2	2	DSA00281 DSA05892
IGLL5	2	DSA00281 DSA01761
ITGB3	2	DSA00281 DSA01932
MT1L	2	DSA00281 DSA01761
MT1L	2	DSA00281 DSA01761
SLED1	2	DSA00281 DSA01761
IFI27L1	2	DSA00281 DSA01761
MT1B	2	DSA00281 DSA01761
GP1BB	2	DSA00281 DSA01761
IL18RAP	2	DSA00281 DSA02042
USP41P	2	DSA00281 DSA01761
IFITM4P	2	DSA00281 DSA01761
VSIG4	2	DSA00281 DSA01761
NAIP	2	DSA00281 DSA05892
CR1	2	DSA00281 DSA01932
C1QA	2	DSA00281 DSA01761
UCHL1	2	DSA00281 DSA07031
IFIT1B	2	DSA00281 DSA01761
CR1L	2	DSA00281 DSA01932
SAP30	2	DSA00281 DSA02041
ASPH	2	DSA00281 DSA01932
RARA-AS1	2	DSA00281 DSA01999
ASPRV1	2	DSA00281 DSA05892
HBM	2	DSA00281 DSA02042
GP9	2	DSA00281 DSA01999
NTNG2	2	DSA00281 DSA01999
CSGALNACT2	2	DSA00281 DSA01932
AKIRIN2	2	DSA00281 DSA08117
PML	2	DSA00281 DSA05892
SNAR-G2	2	DSA00281 DSA01761
GYPB	2	DSA00281 DSA06723
MYBL2	2	DSA00281 DSA01932
SPOCD1	2	DSA00281 DSA08117
SNAR-H	2	DSA00281 DSA01761
SPAG5	2	DSA00281 DSA01932
RSPH9	2	DSA00281 DSA05892
MCTP1	2	DSA00281 DSA05892
IGLL1	2	DSA00281 DSA02041
C2orf88	2	DSA00281 DSA02041
MGAM	2	DSA00281 DSA05892
SULT1B1	2	DSA00281 DSA01932
TRPM2	2	DSA00281 DSA01932
GBP2	2	DSA00281 DSA06723
PF4	2	DSA00281 DSA01999
AHSP	2	DSA00281 DSA02042
FOSL2	2	DSA00281 DSA01761
SLC51A	2	DSA00281 DSA02042
NDC80	2	DSA00281 DSA01932
EGFL7	2	DSA00281 DSA01999
ALOX12	2	DSA00281 DSA01999
LY6G6F	2	DSA00281 DSA02041
MILR1	2	DSA00281 DSA01761
TMEM119	2	DSA00281 DSA02042
EXOC3L1	2	DSA00281 DSA05892
RAD54L	2	DSA00281 DSA01761
A4GALT	2	DSA00281 DSA08117
LILRA6	2	DSA00281 DSA01761
CA2	2	DSA00281 DSA08117
SCARF1	2	DSA00281 DSA05892
ACTA2	2	DSA00281 DSA05892
KIAA0319L	2	DSA00281 DSA05892
SMIM3	2	DSA00281 DSA01999
TPM4	2	DSA00281 DSA01761
MT1M	2	DSA00281 DSA01761
PRRG4	2	DSA00281 DSA06723
CEACAM4	2	DSA00281 DSA02042
PLIN3	2	DSA00281 DSA05892
APOL6	2	DSA00281 DSA06723
INHBA	2	DSA00281 DSA05892
TACSTD2	2	DSA00281 DSA02042
SECTM1	2	DSA00281 DSA01761
TTC7B	2	DSA00281 DSA01999
ALOX5AP	2	DSA00281 DSA01932
TROAP	2	DSA00281 DSA01999
OSM	2	DSA00281 DSA05892
AGFG1	2	DSA00281 DSA01932
ABCB6	2	DSA00281 DSA02041
LILRB3	2	DSA00281 DSA01761
CHIT1	2	DSA00281 DSA01932
IGF2BP3	2	DSA00281 DSA02041
GK	2	DSA00281 DSA05892
LIPN	2	DSA00281 DSA01761
MAFG	2	DSA00281 DSA01932
AP5B1	2	DSA00281 DSA05892
SPTLC2	2	DSA00281 DSA05892
ZWINT	2	DSA00281 DSA01932
TLR4	2	DSA00281 DSA01761
DAAM2	2	DSA00281 DSA02042
ARL11	2	DSA00281 DSA01999
CDK14	2	DSA00281 DSA01932
C5AR1	2	DSA00281 DSA01761
PDE2A	2	DSA00281 DSA01999
SLA	2	DSA00281 DSA08117
NTSR1	2	DSA00281 DSA01761
DNAJC5	2	DSA00281 DSA05892
FNDC3B	2	DSA00281 DSA01932
TMCC1	2	DSA00281 DSA01932
RPA2	2	DSA00281 DSA02042
ZXDB	2	DSA00281 DSA05892
SATB1-AS1	2	DSA00281 DSA01761
SLC9A3-OT1	2	DSA00281 DSA08117
CLSTN1	2	DSA00281 DSA01932
POLG2	2	DSA00281 DSA08117
ITFG2	2	DSA00281 DSA01932
TNFRSF10B	2	DSA00281 DSA02041
PHC3	2	DSA00281 DSA07031
TESPA1	2	DSA00281 DSA01932
CYFIP2	2	DSA00281 DSA02041
FBXO21	2	DSA00281 DSA06723
ZSWIM7	2	DSA00281 DSA01761
DBH-AS1	2	DSA00281 DSA01761
FN3KRP	2	DSA00281 DSA08117
SUN2	2	DSA00281 DSA02041
ZNF500	2	DSA00281 DSA07031
CCDC102A	2	DSA00281 DSA01999
TCF3	2	DSA00281 DSA05892
ACCS	2	DSA00281 DSA01932
CERK	2	DSA00281 DSA02041
HBG1	2	DSA00281 DSA02041
ZNF721	2	DSA00281 DSA08117
LEF1-AS1	2	DSA00281 DSA01761
SARAF	2	DSA00281 DSA02042
LDOC1	2	DSA00281 DSA05892
RPL14	2	DSA00281 DSA02042
FNBP4	2	DSA00281 DSA07031
WDR86	2	DSA00281 DSA05892
BCL9L	2	DSA00281 DSA01932
CCR5	2	DSA00281 DSA01761
TMIGD2	2	DSA00281 DSA05892
GRPEL2	2	DSA00281 DSA06723
KLRC3	2	DSA00281 DSA01932
ABTB3	2	DSA00281 DSA01932
PDCD4	2	DSA00281 DSA01932
TOP1MT	2	DSA00281 DSA05892
PRKCA	2	DSA00281 DSA01761
CD19	2	DSA00281 DSA05892
MAN1C1	2	DSA00281 DSA05892
EEF1B2	2	DSA00281 DSA05892
CCND2	2	DSA00281 DSA02042
RFX7	2	DSA00281 DSA05892
IKZF3	2	DSA00281 DSA01932
HLA-DOA	2	DSA00281 DSA05892
COX1	2	DSA00281 DSA06723
NAP1L1	2	DSA00281 DSA02042
ANXA2R	2	DSA00281 DSA01999
DCAF16	2	DSA00281 DSA01932
TSHZ1	2	DSA00281 DSA08117
CD83	2	DSA00281 DSA01761
ZNF286B	2	DSA00281 DSA01761
SAMD10	2	DSA00281 DSA01761
CD22	2	DSA00281 DSA01999
PGAP3	2	DSA00281 DSA02041
TTC3	2	DSA00281 DSA01932
PRNP	2	DSA00281 DSA02042
ZNF529	2	DSA00281 DSA01761
CD52	2	DSA00281 DSA02041
C20orf141	2	DSA00281 DSA06723
TLE2	2	DSA00281 DSA01761
TARP	2	DSA00281 DSA01932
SIT1	2	DSA00281 DSA01932
KLRC1	2	DSA00281 DSA01932
PI16	2	DSA00281 DSA05892
VPREB3	2	DSA00281 DSA05892
CRTAM	2	DSA00281 DSA01932
GIMAP7	2	DSA00281 DSA08117
EIF4A2	2	DSA00281 DSA02042
PI3	2	DSA00281 DSA02041
LLGL2	2	DSA00281 DSA01932
RNF125	2	DSA00281 DSA01932
TBC1D4	2	DSA00281 DSA01932
ABHD14B	2	DSA00281 DSA05892
HSPA8	2	DSA00281 DSA02042
CHD3	2	DSA00281 DSA01932
SCARNA17	2	DSA00281 DSA01932
SCARNA17	2	DSA00281 DSA01932
SPNS3	2	DSA00281 DSA05892
GATA3	2	DSA00281 DSA01932
RPL13A	2	DSA00281 DSA05892
FOXO1	2	DSA00281 DSA05892
RPS2	2	DSA00281 DSA02042
CNR2	2	DSA00281 DSA01932
NLRC3	2	DSA00281 DSA01932
LCK	2	DSA00281 DSA01932
TNFRSF25	2	DSA00281 DSA01932
HLA-DRB5	2	DSA00281 DSA02041
OLIG1	2	DSA00281 DSA05892
STMN3	2	DSA00281 DSA01761
BIRC3	2	DSA00281 DSA08117
AMPD2	2	DSA00281 DSA01932
RORA	2	DSA00281 DSA01932
MYBL1	2	DSA00281 DSA01932
EEF2K	2	DSA00281 DSA08117
FBLN5	2	DSA00281 DSA01761
GZMA	2	DSA00281 DSA02042
GPRASP1	2	DSA00281 DSA01932
TIAM1	2	DSA00281 DSA01932
MS4A1	2	DSA00281 DSA01999
RPL13	2	DSA00281 DSA05892
SLC38A1	2	DSA00281 DSA01932
RPL10A	2	DSA00281 DSA02042
CYTB	2	DSA00281 DSA01761
KLF12	2	DSA00281 DSA01932
ZAP70	2	DSA00281 DSA01932
EEF1A1	2	DSA00281 DSA02042
CCR7	2	DSA00281 DSA02042
NMUR1	2	DSA00281 DSA01932
TCF7	2	DSA00281 DSA01932
FCRL6	2	DSA00281 DSA01932
RPL3	2	DSA00281 DSA02042
IL23A	2	DSA00281 DSA05892
CD40LG	2	DSA00281 DSA01932
SIGLEC17P	2	DSA00281 DSA01999
SIGLEC17P	2	DSA00281 DSA01999
CACNG6	2	DSA00281 DSA05892
CH25H	2	DSA01761 DSA08117
CXCL3	2	DSA01761 DSA01999
CXCL11	2	DSA01761 DSA06723
HMOX1	2	DSA01761 DSA08117
JUP	2	DSA01761 DSA05892
STAB1	2	DSA01761 DSA05892
AQP9	2	DSA01761 DSA05892
LILRA2	2	DSA01761 DSA05892
CXCL1	2	DSA01761 DSA05892
LAG3	2	DSA01761 DSA05892
ADAP2	2	DSA01761 DSA05892
FCN1	2	DSA01761 DSA05892
IFNA14	2	DSA01761 DSA06723
EGR2	2	DSA01761 DSA08117
CCL4L2	2	DSA01761 DSA02041
CIMAP1B	2	DSA01761 DSA05892
CREB5	2	DSA01761 DSA05892
LILRA4	2	DSA01761 DSA01999
FCGR2A	2	DSA01761 DSA05892
LRRC25	2	DSA01761 DSA05892
MARCHF1	2	DSA01761 DSA08117
CD68	2	DSA01761 DSA05892
CLSPN	2	DSA01761 DSA01932
HAVCR2	2	DSA01761 DSA01999
SIGLEC10	2	DSA01761 DSA02041
MERTK	2	DSA01761 DSA05892
EPB41L3	2	DSA01761 DSA05892
MNDA	2	DSA01761 DSA05892
F3	2	DSA01761 DSA07031
TMEM51	2	DSA01761 DSA05892
SMPDL3A	2	DSA01761 DSA02042
CFD	2	DSA01761 DSA02041
EGR1	2	DSA01761 DSA08117
H2AC7	2	DSA01761 DSA05892
NCF4	2	DSA01761 DSA05892
TLR8	2	DSA01761 DSA05892
LTBR	2	DSA01761 DSA05892
H1-5	2	DSA01761 DSA01932
CMKLR1	2	DSA01761 DSA01932
P2RY6	2	DSA01761 DSA01999
NAMPT	2	DSA01761 DSA08117
H4C6	2	DSA01761 DSA01932
CD36	2	DSA01761 DSA05892
DLGAP5	2	DSA01761 DSA01932
SPI1	2	DSA01761 DSA05892
B3GNT5	2	DSA01761 DSA01999
GLUL	2	DSA01761 DSA01999
SMCO4	2	DSA01761 DSA05892
E2F2	2	DSA01761 DSA01999
SLC29A1	2	DSA01761 DSA05892
IL10	2	DSA01761 DSA02041
MYOF	2	DSA01761 DSA05892
RBBP8	2	DSA01761 DSA01932
NCF2	2	DSA01761 DSA05892
HCAR3	2	DSA01761 DSA05892
SLC6A12	2	DSA01761 DSA05892
STIMATE	2	DSA01761 DSA05892
FES	2	DSA01761 DSA02042
DGAT2	2	DSA01761 DSA01999
SLC7A7	2	DSA01761 DSA02042
UNC93B1	2	DSA01761 DSA05892
KLF4	2	DSA01761 DSA02042
RIN1	2	DSA01761 DSA05892
BTK	2	DSA01761 DSA01932
SERPINB9P1	2	DSA01761 DSA06723
IFNA4	2	DSA01761 DSA06723
HBEGF	2	DSA01761 DSA08117
RRAS	2	DSA01761 DSA01999
FMNL2	2	DSA01761 DSA05892
LDLR	2	DSA01761 DSA01932
ASCL2	2	DSA01761 DSA08117
MAP3K8	2	DSA01761 DSA08117
ISG20	2	DSA01761 DSA06723
SHCBP1	2	DSA01761 DSA01932
ANPEP	2	DSA01761 DSA05892
ICAM1	2	DSA01761 DSA08117
EMILIN2	2	DSA01761 DSA05892
MELK	2	DSA01761 DSA01932
BCL3	2	DSA01761 DSA05892
GM2A	2	DSA01761 DSA08117
SNAI1	2	DSA01761 DSA06723
MPEG1	2	DSA01761 DSA01932
SERPINA1	2	DSA01761 DSA05892
PMAIP1	2	DSA01761 DSA06723
MS4A6A	2	DSA01761 DSA05892
S100A11	2	DSA01761 DSA05892
RNF135	2	DSA01761 DSA05892
TNFSF13	2	DSA01761 DSA05892
ALAS2	2	DSA01761 DSA02041
DAPK1-IT1	2	DSA01761 DSA07031
IL15	2	DSA01761 DSA05892
SRXN1	2	DSA01761 DSA01999
CHEK1	2	DSA01761 DSA01932
ITGB8-AS1	2	DSA01761 DSA01999
SEPTIN4	2	DSA01761 DSA05892
NACC2	2	DSA01761 DSA07031
SNX10	2	DSA01761 DSA02042
SLC15A3	2	DSA01761 DSA02041
PLXDC2	2	DSA01761 DSA05892
CAVIN3	2	DSA01761 DSA01999
IGSF6	2	DSA01761 DSA05892
EMP1	2	DSA01761 DSA01999
FAM151B	2	DSA01761 DSA01932
TMT1A	2	DSA01761 DSA02042
PLXNB2	2	DSA01761 DSA06723
HSPA6	2	DSA01761 DSA05892
LOXL3	2	DSA01761 DSA05892
MAFF	2	DSA01761 DSA01999
NR1H3	2	DSA01761 DSA08117
CEBPB	2	DSA01761 DSA07031
PLA1A	2	DSA01761 DSA06723
JPT1	2	DSA01761 DSA01932
H2AC15	2	DSA01761 DSA01932
PSEN2	2	DSA01761 DSA08117
CTSZ	2	DSA01761 DSA01999
GAB2	2	DSA01761 DSA05892
ADORA2B	2	DSA01761 DSA08117
PHLDA2	2	DSA01761 DSA01999
H2AC13	2	DSA01761 DSA01932
ITGAX	2	DSA01761 DSA05892
FZD1	2	DSA01761 DSA06723
PLEK	2	DSA01761 DSA08117
ADAMTSL4	2	DSA01761 DSA05892
USP30-AS1	2	DSA01761 DSA06723
CD300A	2	DSA01761 DSA05892
THBS1	2	DSA01761 DSA08117
SLCO4A1	2	DSA01761 DSA01999
LINC00960	2	DSA01761 DSA07031
QPCT	2	DSA01761 DSA05892
NADK	2	DSA01761 DSA05892
SRC	2	DSA01761 DSA05892
H4C15	2	DSA01761 DSA01932
NEK2	2	DSA01761 DSA01932
SGMS2	2	DSA01761 DSA08117
TASL	2	DSA01761 DSA05892
NDST1	2	DSA01761 DSA05892
CLEC7A	2	DSA01761 DSA05892
RASSF4	2	DSA01761 DSA05892
BEST1	2	DSA01761 DSA05892
TKTL2	2	DSA01761 DSA01999
CSF3R	2	DSA01761 DSA05892
ARRB1	2	DSA01761 DSA08117
TMEM121B	2	DSA01761 DSA05892
PGAP1	2	DSA01761 DSA01999
KLF6	2	DSA01761 DSA01999
TGM1	2	DSA01761 DSA05892
LRRC32	2	DSA01761 DSA01999
IDO1	2	DSA01761 DSA06723
PYCARD	2	DSA01761 DSA02042
PRKCD	2	DSA01761 DSA05892
SKA1	2	DSA01761 DSA01932
ESCO2	2	DSA01761 DSA01932
NAPA	2	DSA01761 DSA01999
C9orf72	2	DSA01761 DSA01999
SLC37A2	2	DSA01761 DSA05892
CLDN23	2	DSA01761 DSA08117
NPDC1	2	DSA01761 DSA05892
SLC22A18AS	2	DSA01761 DSA06723
NOTCH4	2	DSA01761 DSA06723
RIPK2	2	DSA01761 DSA08117
BATF3	2	DSA01761 DSA06723
H2AC12	2	DSA01761 DSA01932
TOMM40L	2	DSA01761 DSA01999
DIAPH3	2	DSA01761 DSA01932
TLR3	2	DSA01761 DSA06723
WIPI1	2	DSA01761 DSA01932
ANXA2P1	2	DSA01761 DSA02042
RHBDF2	2	DSA01761 DSA07031
CYP2J2	2	DSA01761 DSA01999
RBP7	2	DSA01761 DSA05892
H3C2	2	DSA01761 DSA01932
BMAL2	2	DSA01761 DSA01999
PRR11	2	DSA01761 DSA01932
ARHGAP22	2	DSA01761 DSA08117
EXO1	2	DSA01761 DSA01932
MOV10	2	DSA01761 DSA05892
TMEM255A	2	DSA01761 DSA01999
VSIG10L	2	DSA01761 DSA01999
WHAMMP2	2	DSA01761 DSA07031
MDS2	2	DSA01761 DSA01932
ZNF862	2	DSA01761 DSA01999
OSGEPL1	2	DSA01761 DSA05892
SNHG5	2	DSA01761 DSA05892
CDH1	2	DSA01761 DSA05892
N6AMT1	2	DSA01761 DSA01932
GABPB1-AS1	2	DSA01761 DSA07031
CBR4	2	DSA01761 DSA01999
ZNF10	2	DSA01761 DSA05892
CACHD1	2	DSA01761 DSA06723
SYT17	2	DSA01761 DSA05892
CARF	2	DSA01761 DSA01999
IGIP	2	DSA01761 DSA01932
SIRT4	2	DSA01761 DSA05892
ITGAE	2	DSA01761 DSA02041
SLC5A3	2	DSA01761 DSA01999
AJUBA	2	DSA01761 DSA06723
LRP6	2	DSA01761 DSA07031
PMP22	2	DSA01761 DSA05892
DANCR	2	DSA01761 DSA06723
EDAR	2	DSA01761 DSA05892
ZNF232-AS1	2	DSA01761 DSA06723
RAMP1	2	DSA01761 DSA08117
RHOBTB3	2	DSA01761 DSA05892
KLHDC1	2	DSA01761 DSA01932
CHI3L2	2	DSA01761 DSA05892
PITPNM2	2	DSA01761 DSA05892
CAPN5	2	DSA01761 DSA05892
PRSS36	2	DSA01761 DSA01999
C16orf74	2	DSA01761 DSA05892
SPINK2	2	DSA01761 DSA05892
USP53	2	DSA01761 DSA01999
FST	2	DSA01761 DSA06723
ATP6V0E2-AS1	2	DSA01761 DSA01999
GGTA1	2	DSA01761 DSA01999
NUAK2	2	DSA01761 DSA02041
RNF157-AS1	2	DSA01761 DSA01999
ADARB2	2	DSA01761 DSA05892
SEPSECS-AS1	2	DSA01761 DSA01999
FNDC11	2	DSA01761 DSA05892
RRM2	2	DSA01932 DSA01999
NCAPG	2	DSA01932 DSA02041
H2BC7	2	DSA01932 DSA05892
ELL2	2	DSA01932 DSA02041
ANLN	2	DSA01932 DSA01999
ANKRD34B	2	DSA01932 DSA05892
SERPINB10	2	DSA01932 DSA05892
H3C8	2	DSA01932 DSA01999
DEPDC1B	2	DSA01932 DSA07031
OLAH	2	DSA01932 DSA02042
H2BC11	2	DSA01932 DSA02041
H2BC8	2	DSA01932 DSA02041
KCNE1	2	DSA01932 DSA05892
PSAT1	2	DSA01932 DSA06723
DACH1	2	DSA01932 DSA02042
MCM4	2	DSA01932 DSA02041
NCAPH	2	DSA01932 DSA01999
DHCR24	2	DSA01932 DSA08117
ARG2	2	DSA01932 DSA01999
SLC44A1	2	DSA01932 DSA02041
BUB1B	2	DSA01932 DSA07031
UBE2T	2	DSA01932 DSA02041
FANCI	2	DSA01932 DSA01999
EGF	2	DSA01932 DSA01999
RAD51AP1	2	DSA01932 DSA01999
ATP5F1EP2	2	DSA01932 DSA02041
ACER3	2	DSA01932 DSA02042
DNAJB11	2	DSA01932 DSA02041
PLOD2	2	DSA01932 DSA01999
BRCA2	2	DSA01932 DSA07031
PCNA	2	DSA01932 DSA01999
H2BC17	2	DSA01932 DSA01999
ORC1	2	DSA01932 DSA01999
KREMEN1	2	DSA01932 DSA05892
ATP9A	2	DSA01932 DSA02042
H3C10	2	DSA01932 DSA02041
PLK4	2	DSA01932 DSA01999
TSPO	2	DSA01932 DSA02042
SF3B6	2	DSA01932 DSA02041
SLC1A4	2	DSA01932 DSA06723
ERH	2	DSA01932 DSA02041
CDC25A	2	DSA01932 DSA07031
TRIP13	2	DSA01932 DSA02041
RABGEF1	2	DSA01932 DSA01999
DDIAS	2	DSA01932 DSA08117
PSMA4	2	DSA01932 DSA02041
FLOT1	2	DSA01932 DSA02042
WDHD1	2	DSA01932 DSA06723
AZI2	2	DSA01932 DSA06723
PECR	2	DSA01932 DSA02042
VBP1	2	DSA01932 DSA02041
EVI2A	2	DSA01932 DSA02041
SLC39A8	2	DSA01932 DSA05892
SNX3	2	DSA01932 DSA02041
TPST2	2	DSA01932 DSA02041
TMEM106C	2	DSA01932 DSA02041
GINS1	2	DSA01932 DSA07031
ATP2C2	2	DSA01932 DSA01999
DNAJA1	2	DSA01932 DSA06723
TMEM258	2	DSA01932 DSA02041
H4C5	2	DSA01932 DSA05892
KIF18A	2	DSA01932 DSA07031
TBCA	2	DSA01932 DSA02041
SIAE	2	DSA01932 DSA01999
ATAD2	2	DSA01932 DSA06723
PHTF1	2	DSA01932 DSA02041
SLC50A1	2	DSA01932 DSA02041
MRPS15	2	DSA01932 DSA02041
B3GNT2	2	DSA01932 DSA07031
AURKB	2	DSA01932 DSA02042
LAMTOR1	2	DSA01932 DSA06723
TMX1	2	DSA01932 DSA02041
EZH2	2	DSA01932 DSA01999
MCM2	2	DSA01932 DSA06723
SRP14	2	DSA01932 DSA02041
PNPLA1	2	DSA01932 DSA05892
PLP2	2	DSA01932 DSA02042
CEP97	2	DSA01932 DSA06723
TARS1	2	DSA01932 DSA08117
LNPK	2	DSA01932 DSA02042
MCU	2	DSA01932 DSA02042
SLC35B1	2	DSA01932 DSA02041
CAPZA2	2	DSA01932 DSA02041
JAG1	2	DSA01932 DSA08117
CCDC59	2	DSA01932 DSA08117
MPDU1	2	DSA01932 DSA06723
LAMTOR5	2	DSA01932 DSA02041
HSD17B12	2	DSA01932 DSA07031
MCUR1	2	DSA01932 DSA02041
SLC36A1	2	DSA01932 DSA05892
GARS1	2	DSA01932 DSA06723
GTF2B	2	DSA01932 DSA07031
PKM	2	DSA01932 DSA02042
TIPIN	2	DSA01932 DSA01999
DSCC1	2	DSA01932 DSA01999
EAF2	2	DSA01932 DSA02041
MRPL53	2	DSA01932 DSA02042
CCNF	2	DSA01932 DSA06723
TSPYL1	2	DSA01932 DSA02042
TRMT2B	2	DSA01932 DSA01999
CD84	2	DSA01932 DSA08117
BTN3A2	2	DSA01932 DSA06723
DIS3L2	2	DSA01932 DSA07031
NUBPL	2	DSA01932 DSA01999
CNNM3	2	DSA01932 DSA01999
MYCBP2	2	DSA01932 DSA07031
WDR82	2	DSA01932 DSA07031
SRSF5	2	DSA01932 DSA08117
DDX24	2	DSA01932 DSA02041
ZCCHC18	2	DSA01932 DSA01999
FMNL3	2	DSA01932 DSA05892
PRSS23	2	DSA01932 DSA01999
TAF15	2	DSA01932 DSA02041
ANKRD44	2	DSA01932 DSA06723
SLC16A10	2	DSA01932 DSA05892
BTN3A3	2	DSA01932 DSA06723
CIRBP	2	DSA01932 DSA02041
PRRC2B	2	DSA01932 DSA07031
AFG2A	2	DSA01932 DSA07031
NAT10	2	DSA01932 DSA08117
MSANTD2	2	DSA01932 DSA01999
PDGFD	2	DSA01932 DSA05892
TMEM181	2	DSA01932 DSA08117
PAQR8	2	DSA01932 DSA08117
PBXIP1	2	DSA01932 DSA06723
LRBA	2	DSA01932 DSA06723
AHR	2	DSA01932 DSA08117
ADAM23	2	DSA01932 DSA05892
TAGAP	2	DSA01932 DSA02042
JADE2	2	DSA01932 DSA08117
MTR	2	DSA01932 DSA06723
TTC39B	2	DSA01932 DSA06723
GIMAP6	2	DSA01932 DSA02041
SMAD3	2	DSA01932 DSA07031
SLC25A26	2	DSA01932 DSA06723
VPS13C	2	DSA01932 DSA07031
P2RY8	2	DSA01932 DSA02041
ACADSB	2	DSA01932 DSA05892
GVINP1	2	DSA01932 DSA01999
APOL3	2	DSA01932 DSA06723
JMY	2	DSA01932 DSA06723
EXOC6B	2	DSA01932 DSA07031
NR3C2	2	DSA01932 DSA06723
CLEC2D	2	DSA01932 DSA02042
GCSAM	2	DSA01932 DSA01999
SEPTIN1	2	DSA01932 DSA06723
ADAM28	2	DSA01932 DSA01999
ATP2B1	2	DSA01932 DSA06723
TRANK1	2	DSA01932 DSA06723
CCR6	2	DSA01932 DSA01999
EPHA4	2	DSA01932 DSA05892
NT5E	2	DSA01932 DSA01999
CAMK4	2	DSA01932 DSA06723
ADA2	2	DSA01932 DSA02042
NMT2	2	DSA01932 DSA02041
HBZ	2	DSA01932 DSA02042
ID1	2	DSA01999 DSA08117
ACOX2	2	DSA01999 DSA08117
MASTL	2	DSA01999 DSA05892
TMEM88	2	DSA01999 DSA05892
PAGE1	2	DSA01999 DSA07031
DEPP1	2	DSA01999 DSA08117
PPARG	2	DSA01999 DSA08117
FAM3B	2	DSA01999 DSA06723
GABARAPL1	2	DSA01999 DSA08117
MIR34A	2	DSA01999 DSA07031
MT1H	2	DSA01999 DSA06723
APCDD1L-DT	2	DSA01999 DSA05892
DAPK1	2	DSA01999 DSA07031
MAPK6	2	DSA01999 DSA08117
H1-10	2	DSA01999 DSA08117
SERTAD1	2	DSA01999 DSA08117
SERPINE1	2	DSA01999 DSA07031
TRIM6	2	DSA01999 DSA05892
ZNF687	2	DSA01999 DSA07031
KIAA1958	2	DSA01999 DSA05892
SLC6A6	2	DSA01999 DSA07031
STARD4	2	DSA01999 DSA06723
EIF2AK3	2	DSA01999 DSA06723
NOP16	2	DSA01999 DSA07031
WHAMM	2	DSA01999 DSA07031
RHAG	2	DSA01999 DSA02041
UBALD2	2	DSA01999 DSA02042
NIBAN2	2	DSA01999 DSA05892
MAD2L1BP	2	DSA01999 DSA08117
MIDN	2	DSA01999 DSA08117
ALS2	2	DSA01999 DSA08117
LATS2	2	DSA01999 DSA05892
STIL	2	DSA01999 DSA02041
BEX3	2	DSA01999 DSA02041
ACP2	2	DSA01999 DSA05892
PNPT1	2	DSA01999 DSA06723
CLEC11A	2	DSA01999 DSA06723
NFKBIE	2	DSA01999 DSA08117
CDCA4	2	DSA01999 DSA07031
FUT4	2	DSA01999 DSA07031
IRGQ	2	DSA01999 DSA07031
INSIG1	2	DSA01999 DSA08117
CARD19	2	DSA01999 DSA02042
TICAM1	2	DSA01999 DSA06723
ABCC4	2	DSA01999 DSA06723
C8orf76	2	DSA01999 DSA08117
BCL2L11	2	DSA01999 DSA08117
MYADM	2	DSA01999 DSA02042
TBC1D2B	2	DSA01999 DSA08117
TMEM191A	2	DSA01999 DSA05892
TMEM191A	2	DSA01999 DSA05892
KIRREL3	2	DSA01999 DSA05892
MRPS6	2	DSA01999 DSA02042
ODF2	2	DSA01999 DSA07031
THEM4	2	DSA01999 DSA06723
CYB561A3	2	DSA01999 DSA05892
IPMK	2	DSA01999 DSA07031
AFF3	2	DSA01999 DSA05892
FAM218A	2	DSA01999 DSA06723
TOPORS	2	DSA01999 DSA07031
BTNL9	2	DSA01999 DSA05892
ZFP3	2	DSA01999 DSA08117
ZNF12	2	DSA01999 DSA07031
SCRN1	2	DSA01999 DSA02041
SUMF2	2	DSA01999 DSA02042
SLC5A11	2	DSA01999 DSA06723
TTC14	2	DSA01999 DSA07031
SEMA4B	2	DSA01999 DSA07031
TPD52	2	DSA01999 DSA05892
TCF4	2	DSA01999 DSA06723
LCMT2	2	DSA01999 DSA08117
ZNF680	2	DSA01999 DSA06723
POLR1G	2	DSA01999 DSA07031
ZNF526	2	DSA01999 DSA07031
TSPAN13	2	DSA01999 DSA05892
BLNK	2	DSA01999 DSA06723
CASP2	2	DSA01999 DSA08117
HRK	2	DSA01999 DSA05892
FCRL2	2	DSA01999 DSA05892
COBLL1	2	DSA01999 DSA02041
SLC9A3-AS1	2	DSA01999 DSA06723
ZNF616	2	DSA01999 DSA08117
P2RY14	2	DSA01999 DSA05892
PMEPA1	2	DSA01999 DSA05892
DNAJC17	2	DSA01999 DSA08117
BACE2	2	DSA01999 DSA05892
BCL11A	2	DSA01999 DSA05892
ZNF780A	2	DSA01999 DSA07031
SLC9A7	2	DSA01999 DSA05892
CLEC4C	2	DSA01999 DSA05892
PPP1R10	2	DSA01999 DSA08117
ABHD15	2	DSA01999 DSA02041
BRI3BP	2	DSA01999 DSA07031
CD72	2	DSA01999 DSA05892
MICU3	2	DSA01999 DSA07031
ZCWPW1	2	DSA01999 DSA06723
ABCB4	2	DSA01999 DSA05892
ALKAL2	2	DSA01999 DSA05892
ZNF749	2	DSA01999 DSA05892
CNFN	2	DSA01999 DSA06723
DEFA1B	2	DSA02041 DSA02042
DEFA1	2	DSA02041 DSA02042
ZDHHC19	2	DSA02041 DSA02042
UQCRQ	2	DSA02041 DSA02042
SNRPG	2	DSA02041 DSA02042
SLIRP	2	DSA02041 DSA02042
COX7B	2	DSA02041 DSA02042
OLR1	2	DSA02041 DSA02042
RPS27L	2	DSA02041 DSA02042
HINT1	2	DSA02041 DSA02042
TXNDC17	2	DSA02041 DSA02042
UQCRH	2	DSA02041 DSA02042
MS4A3	2	DSA02041 DSA02042
COX7C	2	DSA02041 DSA02042
NDUFS5	2	DSA02041 DSA02042
RPA3	2	DSA02041 DSA02042
PARK7	2	DSA02041 DSA02042
ATP5PF	2	DSA02041 DSA02042
NME1	2	DSA02041 DSA02042
ROMO1	2	DSA02041 DSA02042
UQCRHL	2	DSA02041 DSA02042
TMEM256	2	DSA02041 DSA02042
ATP5ME	2	DSA02041 DSA02042
UQCC2	2	DSA02041 DSA02042
CMC2	2	DSA02041 DSA02042
NAA38	2	DSA02041 DSA02042
MRPL23	2	DSA02041 DSA02042
TMCC2	2	DSA02041 DSA02042
FAU	2	DSA02041 DSA02042
MRPL22	2	DSA02041 DSA02042
NDUFV2	2	DSA02041 DSA02042
COMMD6	2	DSA02041 DSA02042
MRPS18C	2	DSA02041 DSA02042
SEC11A	2	DSA02041 DSA02042
TRAPPC5	2	DSA02041 DSA02042
LSM1	2	DSA02041 DSA02042
MRPL51	2	DSA02041 DSA02042
SNRPD2	2	DSA02041 DSA02042
NDUFB2	2	DSA02041 DSA02042
BOLA2	2	DSA02041 DSA02042
UBL5	2	DSA02041 DSA02042
SRP19	2	DSA02041 DSA02042
NDUFA13	2	DSA02041 DSA02042
PTTG3P	2	DSA02041 DSA02042
NDUFS4	2	DSA02041 DSA02042
LSM7	2	DSA02041 DSA02042
MRPL33	2	DSA02041 DSA02042
UIMC1	2	DSA02041 DSA02042
RPL26P30	2	DSA02041 DSA02042
PSMC2	2	DSA02041 DSA02042
ADCY3	2	DSA02041 DSA02042
ATP5MJ	2	DSA02041 DSA02042
COL17A1	2	DSA02041 DSA02042
CKS1B	2	DSA02041 DSA02042
DPM3	2	DSA02041 DSA02042
NUP214	2	DSA02041 DSA02042
RPL39	2	DSA02041 DSA02042
TMEM126A	2	DSA02041 DSA02042
RPL41	2	DSA02041 DSA02042
COX16	2	DSA02041 DSA02042
MYB	2	DSA02041 DSA02042
WASHC3	2	DSA02041 DSA02042
ZDHHC12	2	DSA02041 DSA02042
SNRNP25	2	DSA02041 DSA06723
RPL26L1	2	DSA02041 DSA02042
SARNP	2	DSA02041 DSA02042
PSMB7	2	DSA02041 DSA02042
METTL22	2	DSA02041 DSA02042
MYL12A	2	DSA02041 DSA02042
POLR2I	2	DSA02041 DSA02042
RPL34	2	DSA02041 DSA06723
SAR1B	2	DSA02041 DSA02042
ACOT13	2	DSA02041 DSA02042
TMEM120A	2	DSA02041 DSA02042
LRPAP1	2	DSA02041 DSA02042
HMGXB4	2	DSA02041 DSA02042
POLE4	2	DSA02041 DSA02042
DUSP3	2	DSA02041 DSA02042
BBLN	2	DSA02041 DSA02042
ATP5MG	2	DSA02041 DSA02042
NUDT2	2	DSA02041 DSA02042
NDUFA7	2	DSA02041 DSA02042
RABAC1	2	DSA02041 DSA02042
RNF181	2	DSA02041 DSA02042
TBPL1	2	DSA02041 DSA08117
NDUFA11	2	DSA02041 DSA02042
FEN1	2	DSA02041 DSA07031
MFN2	2	DSA02041 DSA02042
PLGRKT	2	DSA02041 DSA02042
TEX2	2	DSA02041 DSA08117
ZNHIT1	2	DSA02041 DSA02042
POC1A	2	DSA02041 DSA02042
CHCHD1	2	DSA02041 DSA02042
ASAP1	2	DSA02041 DSA02042
RPS19BP1	2	DSA02041 DSA02042
BUD31	2	DSA02041 DSA02042
REM2	2	DSA02041 DSA05892
GAS6	2	DSA02041 DSA05892
NUP37	2	DSA02041 DSA08117
STK3	2	DSA02041 DSA02042
DPH3	2	DSA02041 DSA08117
ERO1A	2	DSA02041 DSA02042
GLDC	2	DSA02041 DSA06723
PFDN5	2	DSA02041 DSA02042
COQ5	2	DSA02041 DSA08117
ARPC1A	2	DSA02041 DSA08117
DNAJB9	2	DSA02041 DSA08117
RIT1	2	DSA02041 DSA05892
PAM16	2	DSA02041 DSA02042
ZNF593	2	DSA02041 DSA08117
TSPAN9	2	DSA02041 DSA02042
LOC606724	2	DSA02041 DSA02042
PRG2	2	DSA02041 DSA02042
KCTD20	2	DSA02041 DSA02042
HYAL3	2	DSA02041 DSA02042
GTF2H5	2	DSA02041 DSA02042
ACAA1	2	DSA02041 DSA02042
OPRL1	2	DSA02041 DSA05892
SLC66A3	2	DSA02041 DSA02042
EP400	2	DSA02041 DSA06723
PNPLA7	2	DSA02041 DSA05892
CAT	2	DSA02041 DSA02042
C15orf39	2	DSA02041 DSA07031
FTH1P3	2	DSA02041 DSA02042
WIPF1	2	DSA02041 DSA02042
TPGS2	2	DSA02041 DSA02042
SIK3	2	DSA02041 DSA02042
WDR54	2	DSA02041 DSA02042
MYOM2	2	DSA02041 DSA02042
ARHGAP25	2	DSA02041 DSA08117
RBM38	2	DSA02041 DSA08117
NFS1	2	DSA02041 DSA02042
RIPOR1	2	DSA02041 DSA08117
SRSF11	2	DSA02041 DSA02042
GIMAP8	2	DSA02041 DSA08117
RSRP1	2	DSA02041 DSA02042
RPL13P5	2	DSA02041 DSA05892
DCAF6	2	DSA02041 DSA02042
CDC42SE2	2	DSA02041 DSA02042
GZMB	2	DSA02041 DSA02042
RBL2	2	DSA02041 DSA02042
FTH1P12	2	DSA02041 DSA02042
USP10	2	DSA02041 DSA08117
VAMP2	2	DSA02041 DSA08117
ADGRE5	2	DSA02041 DSA06723
RPL19P9	2	DSA02041 DSA02042
MYL4	2	DSA02041 DSA02042
TAF4	2	DSA02041 DSA02042
TMEM43	2	DSA02041 DSA02042
RPL37A	2	DSA02041 DSA02042
ZDHHC8	2	DSA02041 DSA02042
FNBP1	2	DSA02041 DSA02042
PRKAR1A	2	DSA02041 DSA02042
RAB22A	2	DSA02041 DSA02042
VEGFB	2	DSA02041 DSA02042
LRFN3	2	DSA02041 DSA02042
SEPTIN7	2	DSA02041 DSA02042
LIME1	2	DSA02041 DSA02042
PRSS33	2	DSA02041 DSA05892
CTSS	2	DSA02041 DSA02042
KIR2DL3	2	DSA02041 DSA02042
FTH1P8	2	DSA02041 DSA02042
AGAP6	2	DSA02041 DSA02042
KRT1	2	DSA02041 DSA02042
MAP1S	2	DSA02041 DSA08117
CTDSP2	2	DSA02041 DSA02042
CPPED1	2	DSA02041 DSA02042
ACTRT1	2	DSA02041 DSA02042
HLA-G	2	DSA02041 DSA06723
TXNIP	2	DSA02041 DSA02042
HACD4	2	DSA02041 DSA02042
GUK1	2	DSA02041 DSA06723
RALGDS	2	DSA02041 DSA02042
FTH1P11	2	DSA02041 DSA02042
PLSCR3	2	DSA02041 DSA02042
RNF216	2	DSA02041 DSA02042
SEPTIN9	2	DSA02041 DSA02042
DNAJB2	2	DSA02041 DSA08117
ZFP36L1	2	DSA02041 DSA02042
PABPC4	2	DSA02041 DSA02042
PEA15	2	DSA02041 DSA02042
PRR5	2	DSA02041 DSA02042
SIN3A	2	DSA02041 DSA07031
FAM104A	2	DSA02041 DSA02042
MBNL3	2	DSA02041 DSA02042
ZNF91	2	DSA02041 DSA05892
OR10Q1	2	DSA02041 DSA02042
PABPC1	2	DSA02041 DSA02042
PTGDS	2	DSA02041 DSA02042
FAM83F	2	DSA02041 DSA02042
POTEKP	2	DSA02041 DSA02042
CSNK1G2	2	DSA02041 DSA02042
OR2W3	2	DSA02041 DSA02042
SEC14L1	2	DSA02041 DSA02042
SLC6A10P	2	DSA02041 DSA02042
SLC6A10P	2	DSA02041 DSA02042
AKT1	2	DSA02041 DSA02042
SEMA6B	2	DSA02041 DSA02042
GOLGA8B	2	DSA02041 DSA02042
KIR2DL1	2	DSA02041 DSA02042
SORL1	2	DSA02041 DSA02042
BCR	2	DSA02041 DSA02042
F11R	2	DSA02041 DSA02042
PPM1F	2	DSA02041 DSA02042
ROPN1B	2	DSA02041 DSA02042
GIMAP1	2	DSA02041 DSA02042
PHOSPHO1	2	DSA02041 DSA02042
RPL23AP5	2	DSA02041 DSA02042
AMY1A	2	DSA02041 DSA02042
NECAP2	2	DSA02041 DSA02042
ST13P4	2	DSA02041 DSA02042
TRIM58	2	DSA02041 DSA02042
MED25	2	DSA02041 DSA02042
TBC1D10B	2	DSA02041 DSA08117
SCAP	2	DSA02041 DSA02042
EIF3FP2	2	DSA02041 DSA02042
GUCD1	2	DSA02041 DSA02042
DPM2	2	DSA02041 DSA02042
ELAPOR1	2	DSA02041 DSA02042
NR1D1	2	DSA02041 DSA02042
CARM1	2	DSA02041 DSA02042
SLC25A39	2	DSA02041 DSA02042
SNCA	2	DSA02041 DSA02042
ADIPOR1	2	DSA02041 DSA02042
LGALS3	2	DSA02041 DSA02042
YBX1	2	DSA02041 DSA02042
GYPC	2	DSA02041 DSA02042
HLA-DRB6	2	DSA02041 DSA02042
TYW1	2	DSA02041 DSA02042
FAM242F	2	DSA02041 DSA02042
SPICE1	2	DSA02041 DSA02042
PTMA	2	DSA02041 DSA02042
EPB42	2	DSA02041 DSA02042
KIR3DL2	2	DSA02041 DSA02042
RPL23AP64	2	DSA02041 DSA02042
RTF1	2	DSA02041 DSA02042
NOL10	2	DSA02041 DSA02042
DENND6B	2	DSA02041 DSA02042
CASTOR1	2	DSA02041 DSA02042
MUC6	2	DSA02041 DSA02042
SPRYD3	2	DSA02041 DSA02042
LOC440313	2	DSA02041 DSA02042
STXBP2	2	DSA02042 DSA05892
ST3GAL4	2	DSA02042 DSA05892
CCNA1	2	DSA02042 DSA05892
ADGRE1	2	DSA02042 DSA06723
VPS9D1	2	DSA02042 DSA05892
USB1	2	DSA02042 DSA05892
IL4R	2	DSA02042 DSA07031
IDNK	2	DSA02042 DSA06723
IGFLR1	2	DSA02042 DSA06723
SQOR	2	DSA02042 DSA05892
CYBC1	2	DSA02042 DSA08117
RIN3	2	DSA02042 DSA08117
TOR1A	2	DSA02042 DSA08117
APOBR	2	DSA02042 DSA05892
AOAH	2	DSA02042 DSA05892
COLGALT1	2	DSA02042 DSA08117
LBHD1	2	DSA02042 DSA08117
HPGD	2	DSA02042 DSA05892
C4orf3	2	DSA02042 DSA06723
SLC9A8	2	DSA02042 DSA05892
SHISA5	2	DSA02042 DSA05892
CISH	2	DSA02042 DSA08117
RAB24	2	DSA02042 DSA05892
FAM217B	2	DSA02042 DSA07031
NUDT16	2	DSA02042 DSA05892
FERMT3	2	DSA02042 DSA08117
BORCS6	2	DSA02042 DSA08117
SH3BP5L	2	DSA02042 DSA08117
LINC00173	2	DSA02042 DSA05892
C1RL	2	DSA02042 DSA05892
PPP1R2	2	DSA02042 DSA08117
BTG2	2	DSA02042 DSA08117
TDP2	2	DSA02042 DSA05892
RSBN1L	2	DSA02042 DSA07031
NUP160	2	DSA02042 DSA08117
NRROS	2	DSA02042 DSA08117
SLC2A6	2	DSA02042 DSA06723
DDX47	2	DSA02042 DSA08117
DDB1	2	DSA02042 DSA07031
F2RL1	2	DSA02042 DSA07031
U2AF2	2	DSA02042 DSA06723
S100A10	2	DSA02042 DSA06723
CD86	2	DSA02042 DSA07031
CRIP1	2	DSA02042 DSA05892
CD79A	2	DSA02042 DSA05892
ELF1	2	DSA02042 DSA07031
UTP3	2	DSA02042 DSA08117
JMJD1C	2	DSA02042 DSA06723
EIF3A	2	DSA02042 DSA06723
MME	2	DSA02042 DSA05892
CBLL1	2	DSA02042 DSA07031
AMD1	2	DSA02042 DSA08117
CXCL8	2	DSA02042 DSA08117
NBPF10	2	DSA02042 DSA08117
MT1G	2	DSA05892 DSA06723
FAP	2	DSA05892 DSA07031
BRSK1	2	DSA05892 DSA08117
MAP1B	2	DSA05892 DSA06723
IL15RA	2	DSA05892 DSA06723
ZNF366	2	DSA05892 DSA08117
TRIM14	2	DSA05892 DSA06723
TRPM4	2	DSA05892 DSA06723
HOMER3	2	DSA05892 DSA08117
BACH1	2	DSA05892 DSA07031
NOD2	2	DSA05892 DSA08117
APOL1	2	DSA05892 DSA06723
MIR646HG	2	DSA05892 DSA06723
SP100	2	DSA05892 DSA06723
ZNF684	2	DSA05892 DSA07031
APOL2	2	DSA05892 DSA06723
ZNFX1	2	DSA05892 DSA06723
ADAR	2	DSA05892 DSA06723
TRIM38	2	DSA05892 DSA06723
CFLAR	2	DSA05892 DSA08117
HSPB1	2	DSA05892 DSA08117
JUNB	2	DSA05892 DSA08117
WSB1	2	DSA05892 DSA08117
IL1B	2	DSA05892 DSA08117
KCNMB1	2	DSA05892 DSA08117
HSPA1B	2	DSA05892 DSA08117
IFNA10	2	DSA05892 DSA06723
CYFIP1	2	DSA05892 DSA06723
PHF11	2	DSA05892 DSA06723
DNASE2	2	DSA05892 DSA08117
PISD	2	DSA05892 DSA08117
TRIM56	2	DSA05892 DSA08117
RBCK1	2	DSA05892 DSA06723
CDR2	2	DSA05892 DSA08117
TMEM134	2	DSA05892 DSA07031
PNRC1	2	DSA05892 DSA08117
ZNF260	2	DSA05892 DSA08117
GLS	2	DSA05892 DSA06723
ZNF416	2	DSA05892 DSA07031
RTL6	2	DSA05892 DSA07031
RRN3P1	2	DSA05892 DSA08117
ZNF571	2	DSA05892 DSA07031
EFNA1	2	DSA05892 DSA06723
RTN4R	2	DSA05892 DSA08117
TOX2	2	DSA05892 DSA06723
ZNF567	2	DSA05892 DSA06723
CCDC191	2	DSA05892 DSA07031
NBEA	2	DSA05892 DSA06723
ZXDA	2	DSA05892 DSA06723
HS3ST1	2	DSA05892 DSA08117
CCN2	2	DSA05892 DSA06723
DDIT4L	2	DSA05892 DSA07031
GRM8	2	DSA05892 DSA06723
IFNL2	2	DSA06723 DSA07031
IFNL1	2	DSA06723 DSA07031
RENBP	2	DSA06723 DSA08117
ARHGEF4	2	DSA06723 DSA07031
TJAP1	2	DSA06723 DSA08117
CBR3	2	DSA06723 DSA08117
APOC1	2	DSA06723 DSA08117
THAP2	2	DSA06723 DSA07031
SHF	2	DSA06723 DSA08117
TSC22D2	2	DSA06723 DSA07031
[truncated: 202 more rows]

## Sheet: Supplementary Table S3
Supplementary Table S3. Top 10 human and mouse disease datasets with correlated signatures sorted by enrichment score compared to dataset 'DSA08144'
Dataset ID	Disease	Fold Change	P-value	Organism	+/-
DSA08152	Influenza	539.815	0	Homo sapiens	+
DSA08143	Influenza	468.091	0	Homo sapiens	+
DSA08151	Influenza	457.312	0	Homo sapiens	+
DSA08181	Influenza	429.083	0	Homo sapiens	+
DSA08182	Influenza	398.435	0	Homo sapiens	+
DSA08150	Influenza	310.716	0	Homo sapiens	+
DSA08180	Influenza	281.586	0	Homo sapiens	+
DSA06799	Influenza	241.359	0	Homo sapiens	+
DSA02253	Systemic Lupus Erythematosus	237.125	0	Homo sapiens	+
DSA07100	Influenza	214.542	0	Homo sapiens	+
DSA08341	Diabetes;Obesity	125.203	0	Mus musculus	-
DSA09195	H1N1 Influenza	95.393	0	Mus musculus	+
DSA08405	Salmonella Infection Nos	50.081	0	Mus musculus	+
DSA04378	Periodontitis	31.301	0	Mus musculus	+
DSA04211	Inflammatory Bowel Disease	23.919	0	Mus musculus	-
DSA04637	Focal Segmental Glomerulosclerosis	22.764	0	Mus musculus	+
DSA08453	Polytrauma	17.403	0	Mus musculus	-
DSA00445	Huntington's Disease	17.269	0	Mus musculus	+
DSA01544	Papilloma	17.154	0	Mus musculus	-
DSA08391	Influenza	14.598	0	Mus musculus	+
